# Supplementary material for: Gut Microbiome Alterations in Patients With Carotid Atherosclerosis
Source: Front Cardiovasc Med. 2021 Nov 19;8:739093. doi: 10.3389/fcvm.2021.739093 (PMC8639581; doi:10.3389/fcvm.2021.739093)
Supplement: Supplementary Tables 1-7 — The detailed experimental results between the CAS group and healthy controls. [file Table_1.XLSX]

## Sheet: Table S1
ID	Bacteroidetes	Firmicutes	Proteobacteria	Actinobacteria	Other	cohort		Phylum		CAS	Healthy	P
1	55.5875	31.6496	4.71074	0.11954	1.19821	CAS			Bacteroidetes	45.32	53.26	0.11
2	51.5711	43.3403	3.08828	0.33424	1.59242	Healthy			Firmicutes	37.65	38.02	0.84
3	83.4162	14.889	0.28047	0.28326	1.06436	Healthy			Proteobacteria	7.87	3.52	0.19
4	68.5413	23.9947	0.8946	0.23626	2.20706	Healthy			Actinobacteria	2.88	1.87	0.61
5	75.3008	16.8146	7.44476	0.23379	0.17936	CAS			Other	1.96	2.34	0.52
6	27.4069	68.0792	0.86856	3.0232	0.49599	CAS
7	6.82981	73.5898	3.24434	0.71314	0.02587	Healthy		Order		CAS	Healthy	P
8	49.3302	38.502	8.19848	2.84514	1.04144	Healthy			Enterobacteriales	7	2.3	0.027
9	65.2394	26.0063	2.83914	3.01288	2.54462	CAS			Pasteurellales	0.14	0.35	0.033
10	32.6475	58.1327	3.08934	0.34157	1.91703	CAS
11	71.4446	14.3703	5.50473	2.00271	6.52704	CAS
12	50.0337	42.8268	2.89718	2.03395	2.17747	Healthy		Family		CAS	Healthy	P
13	41.0877	55.4339	0.1354	1.85156	0.69967	Healthy			Enterobacteriaceae	7	2.3	0.027
14	44.8936	54.2	0.23001	0.25089	0.35771	Healthy			Prevotellaceae	6.47	16.96	0.045
15	40.1518	42.7266	3.34823	9.81092	3.39304	Healthy			Pasteurellaceae	0.14	0.35	0.033
16	32.3208	63.5406	1.02525	1.01684	1.59162	Healthy
17	54.1733	12.6024	31.121	0.63131	0.63045	Healthy		Genus		CAS	Healthy	P
18	40.592	52.0656	4.61772	0.80458	0.8976	Healthy			Acidaminococcus	0.87	0.23	0.015
19	0.01127	0.43989	99.5222	0.00826	0.00181	CAS			Escherichia	5.66	1.52	0.024
20	87.9358	10.0924	1.23912	0.10153	0.48793	Healthy			Haemophilus	0.14	0.35	0.032
21	19.1435	69.839	4.66495	5.99023	0.23421	CAS			Klebsiella	1.21	0.57	0.04
22	53.2702	41.2242	0.59261	1.02831	3.34581	CAS			Prevotella	5.78	15.71	0.02
23	23.0857	69.6546	5.80302	1.35139	0.03323	Healthy
24	43.4967	51.1095	1.30383	1.16499	2.83689	CAS
25	59.9609	31.6272	1.63177	1.63376	4.83519	Healthy
26	11.4335	78.6284	4.09667	2.03201	3.37352	Healthy
27	81.7856	12.7237	1.06973	1.00087	3.18198	CAS
28	39.1073	55.7257	2.01383	0.40385	2.6207	Healthy
29	29.8277	61.0239	6.98605	1.65961	0.41489	Healthy
30	17.6281	79.3316	0.9001	1.26442	0.68809	CAS
31	32.6614	61.683	0.90705	2.74892	1.19829	Healthy
32	50.6874	45.2782	1.09153	0.53895	2.37053	CAS
33	46.9794	47.1661	5.28805	0.45308	0.08056	Healthy
34	73.1045	23.7421	2.02542	0.68481	0.30211	CAS
35	66.8554	27.7545	1.33178	0.82248	0.67607	Healthy
36	43.8433	47.8721	1.06876	4.79145	2.36925	Healthy
37	37.4138	51.8073	2.64079	2.81318	4.52702	Healthy
38	41.4552	27.551	11.6117	9.79025	1.38314	CAS
39	59.1362	26.577	3.12357	0.28626	3.6961	Healthy
40	61.3293	34.6657	0.60418	0.19814	3.18882	Healthy
41	58.8456	30.5498	5.92302	3.43981	0.78265	Healthy
42	75.3741	17.3344	0.75227	3.05818	3.46486	Healthy
43	51.992	39.4033	0.9736	0.32149	7.24233	Healthy
44	52.1013	28.422	5.27758	11.5592	1.97662	Healthy
45	56.3617	24.5566	7.00864	5.55883	1.47654	Healthy
46	82.9537	14.3664	0.40036	1.41249	0.35049	Healthy
47	57.5691	25.8624	14.4373	0.3485	0.56848	Healthy
48	76.1204	19.8129	1.96193	0.20095	1.64768	Healthy
49	64.4324	32.443	1.11753	0.15772	1.747	Healthy
50	58.1309	29.2011	1.81164	1.16354	2.17112	CAS
51	17.757	71.127	2.28645	7.86227	0.89383	Healthy
52	33.136	61.2253	3.90159	1.47265	0.11219	Healthy
53	85.6203	10.0482	0.3981	1.3342	2.45348	Healthy
54	74.553	20.6532	2.32226	1.01744	1.35451	Healthy
55	69.1248	23.8851	2.70352	0.8399	3.00784	Healthy
56	69.0007	28.9267	0.61745	0.03214	1.41016	CAS
57	24.2056	66.8175	6.26842	1.49371	0.61673	CAS
58	47.5454	20.0013	1.65967	1.11089	29.1854	Healthy
59	46.3713	49.5078	0.4221	0.17046	3.41964	Healthy
60	35.2684	40.9332	10.4789	2.14298	7.72798	CAS
61	59.1069	37.2578	0.90438	2.06476	0.57404	Healthy
62	16.6511	9.70983	9.05218	0.40115	0.27395	CAS
63	78.419	17.8291	0.79959	2.13294	0.51705	Healthy
64	49.2582	49.8011	0.09372	0.09576	0.06753	Healthy
65	50.6556	39.4316	5.70285	0.45652	0.39459	CAS
66	28.7949	22.4684	10.1884	5.93393	0.65111	CAS
67	9.077	88.0904	1.54395	0.32	0.01506	CAS
68	55.0212	29.9524	9.95733	1.9707	1.3281	Healthy
69	53.9586	39.2703	0.32016	0.9349	5.43075	CAS
70	32.6525	58.846	4.85828	1.66561	1.67896	Healthy
71	66.3436	21.6549	9.50417	0.39761	2.0024	Healthy
72	42.143	51.4121	3.61562	2.43361	0.31501	Healthy
73	33.7063	35.8907	27.6872	2.07899	0.3068	CAS
74	77.7735	17.5032	1.75591	0.70669	2.13348	CAS
75	69.9797	24.0921	1.2453	0.21208	4.32366	Healthy
76	42.935	37.9596	1.2511	16.2958	0.94905	CAS
77	39.3072	29.5865	12.4412	15.6755	2.90955	CAS
78	87.9441	7.8671	0.93039	2.8078	0.43455	Healthy
79	48.934	44.8423	0.49273	5.16752	0.45538	CAS
80	54.2201	25.2315	6.95097	5.94744	7.57263	CAS
81	63.2531	29.2315	0.411	1.76574	5.26627	Healthy
82	54.0977	44.9593	0.08032	0.33561	0.42221	CAS

## Sheet: Table S2
Species	Mean	Median	Mean.CAS.	Mean.Healthy.	median.CAS.	median.Healthy.	P.CAS VS Healthy.	Enrich.CAS VS Healthy.	AUC.CAS VS Healthy.	lAUC.CAS VS Healthy.	hAUC.CAS VS Healthy.	Number	Frequency	Phyla
Abiotrophia_defectiva	8.17e-05	0	0.000183548	1.98e-05	0	0	0.0093631	CAS	0.570525	0.502027	0.639023	5	16.129	Firmicutes
Acidaminococcus_intestini	0.00483707	0	0.00732839	0.00332275	0	0	0.0172089	CAS	0.59203	0.500966	0.683094	9	29.0323	Firmicutes
Bacteroides_coprophilus	0.290969	0	0.176289	0.360677	0	0	0.0112614	CAS	0.616066	0.513266	0.718865	13	41.9355	Bacteroidetes
Bacteroides_eggerthii	1.26001	0.00035	1.92593	0.855235	0.02058	0	0.0169053	CAS	0.634092	0.508773	0.759411	20	64.5161	Bacteroidetes
Bifidobacterium_bifidum	0.0964211	0	0.20877	0.0281308	0	0	0.0022755	CAS	0.62334	0.531275	0.715405	10	32.2581	Actinobacteria
Coprobacter_fastidiosus	0.0243283	0	0.0157377	0.02955	0.00356	0	0.0433848	CAS	0.599937	0.484371	0.715502	16	51.6129	Other
Escherichia_coli	2.80014	0.501015	5.28899	1.28731	0.95581	0.33692	0.010328	CAS	0.653384	0.530616	0.776152	31	100	Proteobacteria
Gemella_haemolysans	0.000374634	0	0.000891613	6.04e-05	0	0	0.0278122	CAS	0.56167	0.490367	0.632972	5	16.129	Firmicutes
Halomonas_unclassified	0.000262805	0	0.000526774	0.000102353	0	0	0.0250074	CAS	0.55408	0.491254	0.616905	4	12.9032	Proteobacteria
Klebsiella_pneumoniae	0.78556	0.01348	1.1676	0.553341	0.04668	0.00478	0.0204533	CAS	0.632827	0.508137	0.757518	24	77.4194	Proteobacteria
Lactobacillus_mucosae	0.00879646	0	0.0211823	0.00126784	0	0	0.0273776	CAS	0.56926	0.490876	0.647644	6	19.3548	Firmicutes
Leuconostoc_lactis	0.00531171	0	0.00757097	0.00393843	0	0	0.0378853	CAS	0.569892	0.486669	0.653116	7	22.5806	Firmicutes
Megasphaera_elsdenii	0.00414012	0	0.00941742	0.000932353	0	0	0.0262851	CAS	0.569892	0.491298	0.648487	6	19.3548	Firmicutes
Pantoea_unclassified	0.0114187	0	0.0181087	0.00735216	0.00248	0	0.0165303	CAS	0.624288	0.510262	0.738315	17	54.8387	Proteobacteria
Pseudoflavonifractor_capillosus	0.00112646	0	0.00252387	0.000277059	0	0	0.0342925	CAS	0.591082	0.489008	0.693155	11	35.4839	Other
Rhodopirellula_unclassified	5.11e-05	0	0.000135161	0	0	0	0.00465694	CAS	0.564516	0.504536	0.624496	4	12.9032	Planctomycetes
Ruminococcus_sp_JC304	0.00768061	0	0.0154252	0.00297314	0	0	0.0332498	CAS	0.55914	0.488396	0.629884	5	16.129	Firmicutes
Spiribacter_unclassified	0.000281829	0	0.00068129	3.9e-05	0	0	0.00787893	CAS	0.572423	0.503418	0.641427	5	16.129	Other
Streptococcus_anginosus	0.00227951	0	0.00299871	0.00184235	0.00074	0	0.04629	CAS	0.598988	0.483942	0.714034	17	54.8387	Firmicutes
Turicibacter_sanguinis	0.000313537	0	0.000560645	0.000163333	0	0	0.0321334	CAS	0.56673	0.488882	0.644577	6	19.3548	Firmicutes
Turicibacter_unclassified	0.000461098	0	0.00102839	0.000116275	0	0	0.0104462	CAS	0.594244	0.506586	0.681902	8	25.8065	Firmicutes
Actinomyces_massiliensis	0.000155	0	0	0.000249216	0	0	0.0250497	Healthy	0.441176	0.396524	0.485829	6	11.76	Actinobacteria
Alloprevotella_unclassified	0.000924146	0	0.00106935	0.000835882	0	0	0.00713023	Healthy	0.369386	0.276883	0.46189	20	39.22	Other
Bacteroides_sp_3_1_19	0.485448	0	0.285474	0.607001	0	0	0.021904	Healthy	0.394054	0.301258	0.486851	18	35.29	Bacteroidetes
Candidatus_Phytoplasma_unclassified	0.000397195	0	9.32e-05	0.000581961	0	0	0.0290367	Healthy	0.419987	0.34949	0.490485	11	21.57	Other
Candidatus_Zinderia_insecticola	0.00212963	0.001235	0.0017371	0.00236823	0.00112	0.00134	0.0362565	Healthy	0.618912	0.48986	0.747964	46	90.2	Other
Clostridium_scindens	0.00024122	0	0.000112258	0.000319608	0	0	0.0432043	Healthy	0.427577	0.354018	0.501137	11	21.57	Firmicutes
Haemophilus_parainfluenzae	0.259266	0.011165	0.139213	0.332239	0.00249	0.02257	0.0180667	Healthy	0.637571	0.512996	0.762146	41	80.39	Proteobacteria
Lachnospiraceae_bacterium_8_1_57FAA	0.0517017	0	0.0236203	0.0687708	0	0	0.036038	Healthy	0.40544	0.310748	0.500131	18	35.29	Firmicutes
Parabacteroides_unclassified	0.682206	0	0.593185	0.736318	0	0.05399	0.0377081	Healthy	0.609108	0.493124	0.725093	28	54.9	Bacteroidetes
Prevotella_copri	10.834	0.012025	5.64415	13.9887	0.00625	0.02051	0.0231763	Healthy	0.631879	0.507097	0.75666	47	92.16	Bacteroidetes

## Sheet: Table S3
Species	Cohort	WC	BMI	DBP	SBP	TC	TG	HDL	LDL	FBG	HbA1C	UA	WBC	RBC	PLT	NEUT	Lymph	NLR
Abiotrophia_defectiva	CAS	0.122	0.219*	0.223*	0.192	0.202	0.274*	-0.205	0.215	0.143	0.235*	0.144	0.116	0.035	0.064	0.089	0.03	0.088
Acidaminococcus_intestini	CAS	0.181	0.246*	0.159	0.163	0.035	0.288**	-0.142	-0.008	0.119	0.167	0.127	0.07	-0.106	0.290**	0.114	-0.039	0.092
Bacteroides_coprophilus	CAS	0.227*	0.255*	0.001	-0.014	0.198	0.280*	-0.055	0.16	0.201	0.321**	0.193	0.122	0.203	0.236*	0.068	0.11	-0.034
Bacteroides_eggerthii	CAS	0.017	0.154	-0.001	0.012	0.036	0.05	-0.115	0.029	-0.08	0.1	-0.002	0.049	0.033	0.023	0.12	-0.093	0.164
Bifidobacterium_bifidum	CAS	0.212	0.137	0.071	0.048	-0.018	0.133	-0.218*	0.078	-0.052	0.172	0.068	0.13	0.145	-0.005	0.157	-0.002	0.129
Coprobacter_fastidiosus	CAS	0.123	0.13	0.018	-0.018	0.061	0.044	-0.102	0.13	0.09	0.078	0.05	0.159	0.018	-0.044	0.197	-0.046	0.184
Escherichia_coli	CAS	0.142	0.177	0.086	0.028	0.270*	0.201	0.057	0.249*	0.274*	0.18	0.14	0.103	-0.053	0.047	0.132	-0.038	0.173
Gemella_haemolysans	CAS	0.151	0.197	0.208	0.168	0.174	0.273*	-0.242*	0.165	0.038	0.118	0.164	0.268*	0.245*	0.048	0.21	0.165	0.05
Halomonas_unclassified	CAS	0.071	-0.011	-0.017	-0.046	0.221*	0.093	0.081	0.248*	0.136	0.267*	-0.031	0.185	-0.129	0.184	0.153	0.112	-0.006
Klebsiella_pneumoniae	CAS	0.083	0.077	-0.032	-0.01	0.226*	0.119	0.118	0.222*	0.138	0.094	0.077	-0.024	-0.163	0.024	0.047	-0.163	0.148
Lactobacillus_mucosae	CAS	0.074	0.095	-0.018	-0.084	0.105	0.026	-0.066	0.114	-0.092	0.118	-0.088	-0.063	-0.227*	0.026	-0.016	-0.133	0.11
Leuconostoc_lactis	CAS	0.21	0.295**	0.079	0.097	0.054	0.181	-0.225*	0.169	0.186	0.164	0.238*	0.089	-0.066	-0.024	0.132	-0.037	0.204
Megasphaera_elsdenii	CAS	0.203	0.153	0.281*	0.222*	0.194	0.329**	-0.176	0.109	0.158	0.105	0.222*	0.313**	0.092	0.350**	0.294**	0.134	0.121
Pantoea_unclassified	CAS	0.16	0.175	0.017	-0.016	0.248*	0.212	0.064	0.226*	0.264*	0.223*	0.114	0.048	-0.084	0.034	0.053	0.008	0.084
Pseudoflavonifractor_capillosus	CAS	-0.148	-0.153	-0.177	-0.206	0.126	-0.073	0.299**	0.055	0.124	0.079	-0.037	0.053	-0.203	-0.002	0.116	-0.106	0.147
Rhodopirellula_unclassified	CAS	0.02	0.055	0.01	-0.05	0.207	0.262*	-0.178	0.193	0.107	0.191	0.167	0.136	0.006	0.176	0.097	0.094	-0.056
Ruminococcus_sp_JC304	CAS	0.068	0.166	0.131	0.152	0.101	0.21	-0.155	0.017	0.076	0.093	0.12	0.052	0.006	0.187	0.015	0.059	-0.052
Spiribacter_unclassified	CAS	0.037	-0.003	-0.026	-0.018	0.12	0.089	-0.119	0.195	0.121	0.208	0.103	0.056	-0.066	0.023	0.052	0.05	0.033
Streptococcus_anginosus	CAS	-0.161	-0.161	0.145	0.185	0.253*	0.057	0.092	0.127	-0.036	0.066	-0.113	0.087	-0.107	0.206	0.059	0.016	0.027
Turicibacter_sanguinis	CAS	0.088	0.141	0.146	0.077	0.149	0.174	-0.206	0.054	-0.017	0.076	-0.003	-0.008	-0.012	0.08	-0.041	-0.096	-0.024
Turicibacter_unclassified	CAS	0.068	0.136	0.066	-0.043	0.081	0.176	-0.242*	0.012	-0.055	0.112	0.031	-0.067	-0.064	0.02	-0.113	-0.058	-0.101
Actinomyces_massiliensis	Healthy	-0.274*	-0.247*	-0.046	0.044	0.093	-0.283**	0.295**	-0.177	0.057	-0.184	-0.148	-0.21	-0.036	-0.087	-0.181	-0.166	-0.044
Alloprevotella_unclassified	Healthy	-0.148	-0.297**	-0.118	-0.071	0.064	0.015	0.081	0.013	-0.02	-0.074	0.007	0.149	0.115	0.215	0.116	0.095	0.063
Bacteroides_sp_3_1_19	Healthy	-0.306**	-0.334**	-0.153	-0.105	0.17	0.034	0.223*	0.048	-0.17	-0.202	-0.197	-0.358**	-0.109	-0.094	-0.317**	-0.271*	-0.077
Candidatus_Phytoplasma_unclassified	Healthy	-0.079	-0.023	-0.129	-0.062	-0.079	0.001	0.01	-0.06	-0.096	-0.260*	-0.056	-0.088	0.045	-0.114	-0.055	-0.095	-0.021
Candidatus_Zinderia_insecticola	Healthy	-0.146	-0.158	-0.139	-0.15	-0.027	0.074	0.059	-0.146	-0.043	-0.137	-0.038	-0.059	-0.103	0.005	-0.062	-0.065	-0.017
Clostridium_scindens	Healthy	-0.186	-0.218*	-0.219*	-0.168	-0.011	-0.099	0.235*	-0.139	-0.032	-0.081	-0.164	-0.013	-0.165	-0.073	-0.045	0.003	-0.077
Haemophilus_parainfluenzae	Healthy	-0.11	-0.159	-0.062	-0.07	0.045	-0.212	0.127	0.043	-0.371**	-0.185	-0.135	0.019	0.091	0.024	-0.004	0.089	-0.06
Lachnospiraceae_bacterium_8_1_57FAA	Healthy	-0.122	-0.246*	-0.154	-0.094	-0.137	-0.021	-0.061	-0.136	-0.062	-0.162	-0.004	0.115	0.147	0.109	0.009	0.249*	-0.16
Parabacteroides_unclassified	Healthy	-0.191	-0.17	-0.028	-0.125	0.051	-0.044	0.207	-0.039	-0.261*	-0.365**	-0.14	-0.189	-0.123	0.076	-0.166	-0.264*	0.057
Prevotella_copri	Healthy	-0.071	-0.159	-0.192	-0.156	0.148	0.063	0.036	0.13	0.19	0.149	-0.062	0.132	0.115	0.129	0.064	0.177	-0.092

## Sheet: Table S4
Pathway	Mean	Median	Mean(CAS)	Mean(Healthy)	median(CAS)	median(Healthy)	P(CAS VS Healthy)	Enrich(CAS VS Healthy)	AUC(CAS VS Healthy)	lAUC(CAS VS Healthy)	hAUC(CAS VS Healthy)	Frequency
AEROBACTINSYN-PWY:_aerobactin_biosynthesis	33.6676	2.20902	59.5785	17.9179	7.97176	1.61324	0.0246277	CAS	0.626818	0.500704	0.752933	0.7097
ARG+POLYAMINE-SYN:_superpathway_of_arginine_and_polyamine_biosynthesis	3163.02	1922.22	4010.77	2647.72	2407.65	1583.79	0.0400596	CAS	0.616066	0.492457	0.739674	1
ARGDEG-PWY:_superpathway_of_L-arginine,_putrescine,_and_4-aminobutanoate_degradation	520.01	84.8211	1064.01	189.346	153.871	38.9396	0.00230687	CAS	0.687223	0.566835	0.807612	0.9032
ARGSYNBSUB-PWY:_L-arginine_biosynthesis_II_(acetyl_cycle)	6109.51	4977.52	7523.54	5250.01	6551.44	4744.77	0.0056361	CAS	0.667932	0.548094	0.787769	1
ARGSYN-PWY:_L-arginine_biosynthesis_I_(via_L-ornithine)	3775.58	2804.75	5086.34	2978.85	3155.24	2472.21	0.00415343	CAS	0.674889	0.556062	0.793717	1
ASPASN-PWY:_superpathway_of_L-aspartate_and_L-asparagine_biosynthesis	7612.82	6610.65	9032.43	6749.92	8302.62	5601.59	0.0361037	CAS	0.619228	0.489755	0.748702	1
AST-PWY:_L-arginine_degradation_II_(AST_pathway)	496.233	64.4526	1025.55	174.489	132.869	52.9326	0.00517942	CAS	0.669829	0.549408	0.79025	1
CATECHOL-ORTHO-CLEAVAGE-PWY:_catechol_degradation_to_&beta;-ketoadipate	30.741	0	44.8659	22.1553	0	0	0.0208269	CAS	0.615433	0.50247	0.728396	0.4839
COLANSYN-PWY:_colanic_acid_building_blocks_biosynthesis	2113.7	1743.79	2730.43	1738.83	2060.17	1415.38	0.0392414	CAS	0.616698	0.49102	0.742377	1
ECASYN-PWY:_enterobacterial_common_antigen_biosynthesis	578.468	97.5887	1174.5	216.172	169.657	62.0575	0.00561748	CAS	0.667932	0.544911	0.790952	0.9355
ENTBACSYN-PWY:_enterobactin_biosynthesis	1614.8	446.626	3096.65	714.063	804.037	345.223	0.00306263	CAS	0.681531	0.561531	0.80153	0.9677
FAO-PWY:_fatty_acid_&beta;-oxidation_I	724.262	332.423	1169.16	453.834	458.84	285.231	0.0126204	CAS	0.648324	0.524405	0.772243	1
FERMENTATION-PWY:_mixed_acid_fermentation	1126.16	841.967	1445.96	931.77	1047.15	809.178	0.0490265	CAS	0.609741	0.479496	0.739986	1
FOLSYN-PWY:_superpathway_of_tetrahydrofolate_biosynthesis_and_salvage	1290.02	787.764	2063.22	820.033	999.392	515.472	0.00350138	CAS	0.678684	0.56163	0.795739	1
FUC-RHAMCAT-PWY:_superpathway_of_fucose_and_rhamnose_degradation	1271.77	527.809	2174.86	722.829	800.906	350.429	0.00451836	CAS	0.672992	0.552927	0.793057	1
FUCCAT-PWY:_fucose_degradation	1098.12	496.869	1954.64	577.486	689.535	279.596	0.000656541	CAS	0.71284	0.602131	0.823549	1
GALACTARDEG-PWY:_D-galactarate_degradation_I	575.718	102.662	1161.97	219.371	132.386	63.2597	0.00755577	CAS	0.660974	0.539042	0.782906	0.9677
GLUCARDEG-PWY:_D-glucarate_degradation_I	678.192	120.714	1399.88	239.516	240.15	76.4681	0.00497346	CAS	0.670778	0.548869	0.792686	0.9677
GLUCARGALACTSUPER-PWY:_superpathway_of_D-glucarate_and_D-galactarate_degradation	575.718	102.662	1161.97	219.371	132.386	63.2597	0.00755577	CAS	0.660974	0.539042	0.782906	0.9677
GLUCOSE1PMETAB-PWY:_glucose_and_glucose-1-phosphate_degradation	1231.36	381.796	2175.06	657.734	473.468	260.385	0.0238791	CAS	0.631246	0.501411	0.761081	1
GLUDEG-I-PWY:_GABA_shunt	685.949	268.817	935.141	534.479	320.762	199.948	0.0086235	CAS	0.657812	0.535822	0.779801	0.9677
GLUTORN-PWY:_L-ornithine_biosynthesis	2945.97	1763.55	3899.36	2366.45	2047.13	1469.31	0.00662889	CAS	0.664137	0.544181	0.784092	1
GLYCOL-GLYOXDEG-PWY:_superpathway_of_glycol_metabolism_and_degradation	418.202	85.9255	828.235	168.966	113.109	51.3227	0.0119635	CAS	0.649589	0.525793	0.773384	0.9677
GLYCOLYSIS-TCA-GLYOX-BYPASS:_superpathway_of_glycolysis,_pyruvate_dehydrogenase,_TCA,_and_glyoxylate_bypass	1393.53	542.621	2353.39	810.09	707.274	450.269	0.0172791	CAS	0.640101	0.51533	0.764872	1
GLYOXYLATE-BYPASS:_glyoxylate_cycle	1021.38	325.608	1855.98	514.069	410.896	230.053	0.0120057	CAS	0.649589	0.525615	0.773563	1
HCAMHPDEG-PWY:_3-phenylpropanoate_and_3-(3-hydroxyphenyl)propanoate_degradation_to_2-oxopent-4-enoate	493.08	68.5015	957.522	210.773	185.995	41.356	0.00181627	CAS	0.6926	0.577308	0.807891	1
KDO-NAGLIPASYN-PWY:_superpathway_of_(Kdo)2-lipid_A_biosynthesis	486.518	79.8239	984.308	183.939	119.41	52.4007	0.00414358	CAS	0.674889	0.553044	0.796735	0.9677
KETOGLUCONMET-PWY:_ketogluconate_metabolism	422.982	148.184	744.414	227.601	163.711	131.516	0.0284825	CAS	0.626186	0.501582	0.75079	1
LPSSYN-PWY:_superpathway_of_lipopolysaccharide_biosynthesis	427.996	75.6887	872.778	157.638	111.038	44.8849	0.0421219	CAS	0.614168	0.482364	0.745972	0.8387
METHGLYUT-PWY:_superpathway_of_methylglyoxal_degradation	4183.23	3462.5	4871.29	3765	4092.1	3200.08	0.0490265	CAS	0.609741	0.486555	0.732927	1
MET-SAM-PWY:_superpathway_of_S-adenosyl-L-methionine_biosynthesis	382.655	69.4669	750.182	159.257	118.906	37.1441	0.00502538	CAS	0.670462	0.550772	0.790151	0.9677
NAD-BIOSYNTHESIS-II:_NAD_salvage_pathway_II	1223.75	324.391	2219.69	618.376	515.831	276.826	0.0100691	CAS	0.654016	0.532413	0.77562	1
NAGLIPASYN-PWY:_lipid_IVA_biosynthesis	1532.8	937.513	2176.65	1141.44	1022.97	694.821	0.0317849	CAS	0.623023	0.496994	0.749053	1
ORNARGDEG-PWY:_superpathway_of_L-arginine_and_L-ornithine_degradation	520.01	84.8211	1064.01	189.346	153.871	38.9396	0.00230687	CAS	0.687223	0.566835	0.807612	0.9032
ORNDEG-PWY:_superpathway_of_ornithine_degradation	540.481	88.6518	1062.57	223.134	213.892	83.0268	0.00874388	CAS	0.657179	0.534986	0.779372	0.9355
P105-PWY:_TCA_cycle_IV_(2-oxoglutarate_decarboxylase)	1277.28	409.612	2317.53	644.964	668.823	373.132	0.0149497	CAS	0.643896	0.520404	0.767389	1
P161-PWY:_acetylene_degradation	869.937	474.984	1137.45	707.33	628.934	443.339	0.0291499	CAS	0.625553	0.497228	0.753879	1
P4-PWY:_superpathway_of_L-lysine,_L-threonine_and_L-methionine_biosynthesis_I	2525.8	1950.66	3059.64	2201.31	2206.45	1885.73	0.0244227	CAS	0.630614	0.506931	0.754296	1
P441-PWY:_superpathway_of_N-acetylneuraminate_degradation	1834.41	1166.69	2360.05	1514.9	1301.2	1046.33	0.0392414	CAS	0.616698	0.489305	0.744091	1
PENTOSE-P-PWY:_pentose_phosphate_pathway	2354.44	1663.08	3039.71	1937.91	2533.7	1527.03	0.0164826	CAS	0.641366	0.517216	0.765517	1
POLYISOPRENSYN-PWY:_polyisoprenoid_biosynthesis_(E._coli)	593.734	123.068	1163.87	247.182	234.042	100.035	0.0100657	CAS	0.654016	0.529178	0.778855	1
PROTOCATECHUATE-ORTHO-CLEAVAGE-PWY:_protocatechuate_degradation_II_(ortho-cleavage_pathway)	84.1745	0	150.318	43.9697	6.85585	0	0.00814643	CAS	0.646426	0.528262	0.76459	0.6129
PWY-2723:_trehalose_degradation_V	632.354	104.729	1255.8	253.397	204.886	67.6269	0.0076619	CAS	0.660658	0.536502	0.784814	0.9677
PWY-3841:_folate_transformations_II	12354.4	12313.8	13816.7	11465.5	12795.4	10149.9	0.0408916	CAS	0.615433	0.488148	0.742719	1
PWY-4041:_&gamma;-glutamyl_cycle	1328.38	204.477	2739.66	470.537	351.916	129.449	0.00680605	CAS	0.663504	0.541251	0.785757	1
PWY-4702:_phytate_degradation_I	529.413	83.2772	1121.72	169.38	174.625	59.0344	0.00490086	CAS	0.671094	0.548198	0.79399	1
PWY-5022:_4-aminobutanoate_degradation_V	747.038	262.998	1100.17	532.392	374.384	211.923	0.0108344	CAS	0.652119	0.527722	0.776516	0.9355
PWY-5083:_NAD/NADH_phosphorylation_and_dephosphorylation	1370.6	455.774	2307.6	801.049	543.404	320.633	0.033887	CAS	0.621126	0.492314	0.749937	1
PWY-5121:_superpathway_of_geranylgeranyl_diphosphate_biosynthesis_II_(via_MEP)	998.922	601.735	1340.37	791.373	666.128	379.481	0.0392414	CAS	0.616698	0.492665	0.740731	1
PWY-5136:_fatty_acid_&beta;-oxidation_II_(peroxisome)	615.167	279.38	1001.59	380.284	378.785	243.377	0.0172841	CAS	0.640101	0.517507	0.762696	1
PWY-5138:_unsaturated,_even_numbered_fatty_acid_&beta;-oxidation	196.604	31.877	347.666	104.783	62.3698	16.0636	0.00803747	CAS	0.659393	0.538557	0.780229	0.9677
PWY-5154:_L-arginine_biosynthesis_III_(via_N-acetyl-L-citrulline)	3193.1	2155.86	4095.58	2644.53	2505.4	1919.46	0.0111414	CAS	0.651486	0.529015	0.773958	1
PWY-5173:_superpathway_of_acetyl-CoA_biosynthesis	507.775	95.9702	911.837	262.168	213.867	71.9097	0.0118571	CAS	0.649905	0.525937	0.773874	0.9677
PWY-5189:_tetrapyrrole_biosynthesis_II_(from_glycine)	1043.97	294.684	1675.45	660.124	480.138	252.929	0.0168793	CAS	0.640734	0.513013	0.768455	1
PWY-5347:_superpathway_of_L-methionine_biosynthesis_(transsulfuration)	4389.27	3437.18	5135.9	3935.44	3962.89	3062.14	0.0400596	CAS	0.616066	0.491998	0.740134	1
PWY-5367:_petroselinate_biosynthesis	1116.59	773.711	1456.27	910.123	1057.66	615.718	0.0338727	CAS	0.621126	0.492537	0.749715	0.9355
PWY-5384:_sucrose_degradation_IV_(sucrose_phosphorylase)	769.388	267.211	1243.57	481.16	326.884	216.876	0.0194347	CAS	0.636939	0.513577	0.7603	1
PWY-5415:_catechol_degradation_I_(meta-cleavage_pathway)	118.095	0	199.025	68.9013	6.7672	0	0.0221804	CAS	0.619228	0.502578	0.735878	0.5484
PWY-5417:_catechol_degradation_III_(ortho-cleavage_pathway)	20.7879	0	38.1533	10.2325	0	0	0.0454006	CAS	0.592663	0.482049	0.703277	0.4194
PWY-5431:_aromatic_compounds_degradation_via_&beta;-ketoadipate	20.7879	0	38.1533	10.2325	0	0	0.0454006	CAS	0.592663	0.482049	0.703277	0.4194
PWY-5505:_L-glutamate_and_L-glutamine_biosynthesis	474.241	202.705	700.688	336.597	259.947	177.11	0.0353369	CAS	0.619861	0.490799	0.748923	0.9677
PWY-561:_superpathway_of_glyoxylate_cycle_and_fatty_acid_degradation	748.635	284.448	1299.77	413.632	353.618	180.589	0.00861258	CAS	0.657812	0.535992	0.779631	1
PWY-5656:_mannosylglycerate_biosynthesis_I	124.234	35.2886	203.458	76.0785	71.5157	23.7522	0.0211539	CAS	0.634409	0.51112	0.757698	0.9355
PWY-5667:_CDP-diacylglycerol_biosynthesis_I	18230.3	19068.2	20468.5	16869.8	20436.5	18183.7	0.0249759	CAS	0.629981	0.502873	0.757089	1
PWY-5695:_urate_biosynthesis/inosine_5'-phosphate_degradation	16802.3	16329.7	19278.9	15296.9	18738.9	15634.2	0.0238797	CAS	0.631246	0.50472	0.757772	1
PWY-5705:_allantoin_degradation_to_glyoxylate_III	407.196	56.2977	839.819	144.229	105.032	43.6257	0.0113801	CAS	0.650854	0.527685	0.774023	0.9355
PWY-5723:_Rubisco_shunt	1241.98	369.168	1946.36	813.832	772.036	231.717	0.00786609	CAS	0.660025	0.534899	0.785152	0.9677
PWY-5747:_2-methylcitrate_cycle_II	129.264	11.0873	241.763	60.8823	20.3534	7.77069	0.0454106	CAS	0.609108	0.482324	0.735892	0.7097
PWY-5791:_1,4-dihydroxy-2-naphthoate_biosynthesis_II_(plants)	1093.99	408.671	1707.5	721.067	517.081	356.645	0.0425942	CAS	0.614168	0.485571	0.742765	1
PWY-5837:_1,4-dihydroxy-2-naphthoate_biosynthesis_I	1093.99	408.671	1707.5	721.067	517.081	356.645	0.0425942	CAS	0.614168	0.485571	0.742765	1
PWY-5838:_superpathway_of_menaquinol-8_biosynthesis_I	1662.38	668.524	2694.36	1035.09	1008.65	408.349	0.00578726	CAS	0.667299	0.544736	0.789862	1
PWY-5840:_superpathway_of_menaquinol-7_biosynthesis	1702.63	769.444	2457.04	1244.07	1320.46	719.598	0.0499959	CAS	0.609108	0.478134	0.740082	1
PWY-5845:_superpathway_of_menaquinol-9_biosynthesis	1431.98	489.57	2293.28	908.442	787.219	350.988	0.00774963	CAS	0.660342	0.535502	0.785181	0.9355
PWY-5850:_superpathway_of_menaquinol-6_biosynthesis_I	1431.98	489.57	2293.28	908.442	787.219	350.988	0.00774963	CAS	0.660342	0.535502	0.785181	0.9355
PWY-5855:_ubiquinol-7_biosynthesis_(prokaryotic)	617.477	147.38	1123.27	310.037	266.103	94.1107	0.00302853	CAS	0.681847	0.563475	0.800219	1
PWY-5856:_ubiquinol-9_biosynthesis_(prokaryotic)	617.477	147.38	1123.27	310.037	266.103	94.1107	0.00302853	CAS	0.681847	0.563475	0.800219	1
PWY-5857:_ubiquinol-10_biosynthesis_(prokaryotic)	617.477	147.38	1123.27	310.037	266.103	94.1107	0.00302853	CAS	0.681847	0.563475	0.800219	1
PWY-5860:_superpathway_of_demethylmenaquinol-6_biosynthesis_I	1105.9	329.774	1825.81	668.307	539.796	235.803	0.00754805	CAS	0.660974	0.536239	0.785709	0.9355
PWY-5861:_superpathway_of_demethylmenaquinol-8_biosynthesis	1308.67	455.338	2207.09	762.572	704.209	273.713	0.00644848	CAS	0.664769	0.54218	0.787358	1
PWY-5862:_superpathway_of_demethylmenaquinol-9_biosynthesis	1105.9	329.774	1825.81	668.307	539.796	235.803	0.00754805	CAS	0.660974	0.536239	0.785709	0.9355
PWY-5863:_superpathway_of_phylloquinol_biosynthesis	831.813	321.584	1298.94	547.872	422.355	300.627	0.0285176	CAS	0.626186	0.499636	0.752736	1
PWY-5896:_superpathway_of_menaquinol-10_biosynthesis	1431.98	489.57	2293.28	908.442	787.219	350.988	0.00774963	CAS	0.660342	0.535502	0.785181	0.9355
PWY-5897:_superpathway_of_menaquinol-11_biosynthesis	2150.83	1101.86	3040.39	1610.11	1462.51	1016.5	0.0384337	CAS	0.617331	0.488145	0.746516	1
PWY-5898:_superpathway_of_menaquinol-12_biosynthesis	2150.83	1101.86	3040.39	1610.11	1462.51	1016.5	0.0384337	CAS	0.617331	0.488145	0.746516	1
PWY-5899:_superpathway_of_menaquinol-13_biosynthesis	2150.83	1101.86	3040.39	1610.11	1462.51	1016.5	0.0384337	CAS	0.617331	0.488145	0.746516	1
PWY-5918:_superpathay_of_heme_biosynthesis_from_glutamate	712.772	459.463	870.081	617.152	636.11	343.181	0.0331744	CAS	0.621758	0.494493	0.749024	1
PWY-5989:_stearate_biosynthesis_II_(bacteria_and_plants)	2232.45	1489.21	3140.16	1680.7	2168.97	1234.72	0.0149747	CAS	0.643896	0.522819	0.764974	1
PWY-6185:_4-methylcatechol_degradation_(ortho_cleavage)	36.321	0	66.6648	17.8767	0	0	0.0412279	CAS	0.597407	0.485052	0.709762	0.4516
PWY-6318:_L-phenylalanine_degradation_IV_(mammalian,_via_side_chain)	6.0511	0	13.1032	1.76454	0	0	0.0310863	CAS	0.578748	0.490014	0.667481	0.2581
PWY-6353:_purine_nucleotides_degradation_II_(aerobic)	2368.67	1167.49	3627.24	1603.65	1555.52	997.015	0.00628201	CAS	0.665402	0.54523	0.785573	1
PWY-6612:_superpathway_of_tetrahydrofolate_biosynthesis	1012.84	561.521	1714.13	586.562	691.669	352.476	0.00427209	CAS	0.674257	0.556885	0.791629	1
PWY-6628:_superpathway_of_L-phenylalanine_biosynthesis	2023.62	785.938	3195.17	1311.5	1209.4	579.269	0.0111399	CAS	0.651486	0.527848	0.775125	1
PWY-6629:_superpathway_of_L-tryptophan_biosynthesis	1384.95	374.223	2240.83	864.708	832.398	226.279	0.00176147	CAS	0.693232	0.577596	0.808869	1
PWY-6630:_superpathway_of_L-tyrosine_biosynthesis	1772.99	697.888	2877.31	1101.73	721.195	399.993	0.00504781	CAS	0.670462	0.550035	0.790888	1
PWY-6690:_cinnamate_and_3-hydroxycinnamate_degradation_to_2-oxopent-4-enoate	493.08	68.5015	957.522	210.773	185.995	41.356	0.00181627	CAS	0.6926	0.577308	0.807891	1
PWY-6708:_ubiquinol-8_biosynthesis_(prokaryotic)	617.477	147.38	1123.27	310.037	266.103	94.1107	0.00302853	CAS	0.681847	0.563475	0.800219	1
PWY-6803:_phosphatidylcholine_acyl_editing	1006.55	219.691	1898.26	464.538	364.528	168.444	0.0100406	CAS	0.654016	0.529071	0.778962	0.9355
PWY-6823:_molybdenum_cofactor_biosynthesis	548.616	84.0643	1146.19	185.385	118.813	54.1585	0.00389716	CAS	0.676154	0.55396	0.798349	0.9355
PWY-6859:_all-trans-farnesol_biosynthesis	494.835	97.8658	980.54	199.602	167.937	66.0139	0.015331	CAS	0.643264	0.520933	0.765595	1
PWY-6891:_thiazole_biosynthesis_II_(Bacillus)	794.511	279.895	1189.52	554.409	630.141	161.814	0.0068035	CAS	0.663504	0.539893	0.787115	1
PWY-6892:_thiazole_biosynthesis_I_(E._coli)	1191.18	367.854	2003.06	697.693	815.945	248.825	0.00645093	CAS	0.664769	0.541813	0.787726	1
PWY-6895:_superpathway_of_thiamin_diphosphate_biosynthesis_II	2318.09	1263.26	3389.15	1667.06	2292.19	773.731	0.0068035	CAS	0.663504	0.539134	0.787875	1
PWY-6969:_TCA_cycle_V_(2-oxoglutarate:ferredoxin_oxidoreductase)	2849.36	1816.39	4003.88	2147.59	2227.42	1734.9	0.0392414	CAS	0.616698	0.49217	0.741226	1
PWY-7013:_L-1,2-propanediol_degradation	840.935	96.0789	1384.45	510.563	191.32	41.119	0.029836	CAS	0.623972	0.493339	0.754606	0.7742
PWY-7204:_pyridoxal_5'-phosphate_salvage_II_(plants)	1203.13	532.324	1728.74	883.646	735.793	341.69	0.0075657	CAS	0.660974	0.539724	0.782224	1
PWY-7254:_TCA_cycle_VII_(acetate-producers)	899.657	207.283	1744.31	386.242	357.387	169.129	0.0157127	CAS	0.642631	0.517513	0.76775	1
PWY-7269:_NAD/NADP-NADH/NADPH_mitochondrial_interconversion_(yeast)	949.696	205.431	1800.15	432.756	339.329	141.201	0.00403428	CAS	0.675522	0.554431	0.796612	1
PWY-7315:_dTDP-N-acetylthomosamine_biosynthesis	844.277	159.278	1605.72	381.439	341.372	95.9434	0.00908166	CAS	0.656546	0.533568	0.779525	1
PWY-7323:_superpathway_of_GDP-mannose-derived_O-antigen_building_blocks_biosynthesis	2239.76	1550.18	2921.84	1825.16	1684.23	1227.64	0.0452641	CAS	0.612271	0.48429	0.740251	1
PWY-7392:_taxadiene_biosynthesis_(engineered)	367.913	217.922	501.438	286.751	315.999	160.118	0.0297522	CAS	0.624921	0.49692	0.752922	0.9355
PWY-7400:_L-arginine_biosynthesis_IV_(archaebacteria)	6496.48	5547.09	7940.37	5618.82	7351.2	5021.16	0.00579179	CAS	0.667299	0.547033	0.787566	1
PWY-7409:_phospholipid_remodeling_(phosphatidylethanolamine,_yeast)	460.387	105.578	827.313	237.353	140.092	62.7831	0.00473463	CAS	0.671727	0.550752	0.792702	0.9355
PWY-7446:_sulfoglycolysis	615.178	71.7945	1343.32	172.583	111.14	40.2826	0.0127436	CAS	0.648008	0.521529	0.774486	0.9677
PWY-7539:_6-hydroxymethyl-dihydropterin_diphosphate_biosynthesis_III_(Chlamydia)	1955.77	909.992	2449.76	1655.5	1377.99	763.64	0.0368682	CAS	0.618596	0.495337	0.741855	1
PWY0-1061:_superpathway_of_L-alanine_biosynthesis	1678.59	636.624	2728.69	1040.29	938.187	484.128	0.0203559	CAS	0.635674	0.508339	0.763008	1
PWY0-1241:_ADP-L-glycero-&beta;-D-manno-heptose_biosynthesis	825.818	195.967	1508.38	410.929	285.238	170.606	0.0408908	CAS	0.615433	0.485181	0.745685	1
PWY0-1261:_anhydromuropeptides_recycling	2853.98	1654.23	4423.35	1900.06	1904.42	1545.69	0.0238797	CAS	0.631246	0.505476	0.757016	1
PWY0-1277:_3-phenylpropanoate_and_3-(3-hydroxyphenyl)propanoate_degradation	662.923	114.159	1297.47	277.217	212.806	64.0747	0.00181296	CAS	0.6926	0.576399	0.8088	1
PWY0-1297:_superpathway_of_purine_deoxyribonucleosides_degradation	2093.98	992.54	3203.08	1419.82	1415.51	843.556	0.0164826	CAS	0.641366	0.516561	0.766171	1
PWY0-1319:_CDP-diacylglycerol_biosynthesis_II	18230.5	19068.2	20468.7	16870	20436.5	18183.7	0.0249759	CAS	0.629981	0.502873	0.757089	1
PWY0-1338:_polymyxin_resistance	528.75	68.5832	1123.35	167.326	131.454	37.9057	0.00306263	CAS	0.681531	0.561401	0.801661	0.9677
PWY0-1415:_superpathway_of_heme_biosynthesis_from_uroporphyrinogen-III	428.788	177.751	552.199	353.773	237.842	108.767	0.0185434	CAS	0.638204	0.514619	0.761789	1
PWY0-1479:_tRNA_processing	705.583	436.578	903.875	585.053	695.332	401.699	0.0277921	CAS	0.626818	0.500357	0.75328	0.9355
PWY0-1533:_methylphosphonate_degradation_I	683.982	86.7554	1447.59	219.828	146.231	53.7988	0.00339368	CAS	0.679317	0.558962	0.799671	1
PWY0-166:_superpathway_of_pyrimidine_deoxyribonucleotides_de_novo_biosynthesis_(E._coli)	7169.07	6743.01	7977.21	6677.85	7492.64	5910.21	0.0392414	CAS	0.616698	0.49299	0.740407	1
PWY0-321:_phenylacetate_degradation_I_(aerobic)	171.572	23.7553	275.588	108.347	42.703	13.5385	0.0175428	CAS	0.638836	0.516917	0.760756	0.9032
PWY0-42:_2-methylcitrate_cycle_I	145.543	12.8299	276.211	66.117	21.6003	9.54585	0.0473196	CAS	0.607843	0.480976	0.73471	0.7097
PWY0-781:_aspartate_superpathway	2416.7	1857.85	2884.74	2132.2	1987.28	1817.57	0.0452641	CAS	0.612271	0.48705	0.737492	1
PWY66-409:_superpathway_of_purine_nucleotide_salvage	3279	2045.87	4404.07	2595.14	2642.32	1664.29	0.0149747	CAS	0.643896	0.522573	0.76522	1
PYRIDNUCSAL-PWY:_NAD_salvage_pathway_I	1296.48	747.835	1957.2	894.865	935.304	511	0.0153401	CAS	0.643264	0.522134	0.764394	1
REDCITCYC:_TCA_cycle_VIII_(helicobacter)	664.51	321.746	941.222	496.313	398.041	271.923	0.0368674	CAS	0.618596	0.490357	0.746835	1
RIBOSYN2-PWY:_flavin_biosynthesis_I_(bacteria_and_plants)	3249.44	2520.43	4237.19	2649.05	3614.61	2393.05	0.0103284	CAS	0.653384	0.52461	0.782157	1
SALVADEHYPOX-PWY:_adenosine_nucleotides_degradation_II	1973.78	780.133	3339.05	1143.91	1245.14	649.795	0.00491206	CAS	0.671094	0.552654	0.789534	1
SO4ASSIM-PWY:_sulfate_reduction_I_(assimilatory)	2158.48	693.541	3406.59	1399.83	1590.62	649.878	0.0408916	CAS	0.615433	0.481431	0.749435	1
SULFATE-CYS-PWY:_superpathway_of_sulfate_assimilation_and_cysteine_biosynthesis	1675	755.642	2545.93	1145.61	1188.52	570.349	0.0149747	CAS	0.643896	0.516329	0.771463	1
TCA:_TCA_cycle_I_(prokaryotic)	3094.16	2108.84	4321.54	2348.11	2493.96	1841.93	0.0368682	CAS	0.618596	0.49305	0.744142	1
TCA-GLYOX-BYPASS:_superpathway_of_glyoxylate_bypass_and_TCA	1170.51	322.306	2154.18	572.596	499.619	277.901	0.0103249	CAS	0.653384	0.529592	0.777176	1
THISYN-PWY:_superpathway_of_thiamin_diphosphate_biosynthesis_I	2765.64	1664.29	3989.1	2021.97	2663.12	1170.41	0.00594898	CAS	0.666667	0.543016	0.790317	1
THRESYN-PWY:_superpathway_of_L-threonine_biosynthesis	8388.96	7195.65	9461.07	7737.28	9485.37	6701.45	0.0443608	CAS	0.612903	0.483556	0.74225	1
UBISYN-PWY:_superpathway_of_ubiquinol-8_biosynthesis_(prokaryotic)	604.738	139.653	1124.06	289.068	188.246	77.4495	0.00293806	CAS	0.682479	0.563917	0.801042	1
UDPNAGSYN-PWY:_UDP-N-acetyl-D-glucosamine_biosynthesis_I	2673.32	1651.16	3462.84	2193.41	2132.39	1428.17	0.0461822	CAS	0.611638	0.483904	0.739373	1
3-HYDROXYPHENYLACETATE-DEGRADATION-PWY:_4-hydroxyphenylacetate_degradation	447.942	27.8763	1064.14	73.392	66.8476	14.7999	0.000638526	CAS	0.711575	0.596712	0.826438	0.9032
P185-PWY:_formaldehyde_assimilation_III_(dihydroxyacetone_cycle)	901.662	443.527	728.034	1007.2	318.667	644.719	0.016092	Healthy	0.641999	0.515422	0.768576	0.9355

## Sheet: Table S5
Pathway	Enrich	WC	BMI	DBP	SBP	TC	TG	HDL	LDL	FBG	HbA1c	UA	WBC	RBC	PLT	NEUT	Lymph	NLR
AEROBACTINSYN-PWY:_aerobactin_biosynthesis	CAS	0.163	0.11	0.047	0.177	0.008	-0.023	0.048	0.02	-0.079	-0.033	-0.02	-0.156	-0.043	-0.1	-0.131	-0.133	0.025
ARG+POLYAMINE-SYN:_superpathway_of_arginine_and_polyamine_biosynthesis	CAS	0.387**	0.389**	0.088	0.116	0.234*	0.285**	-0.025	0.211	0.233*	0.194	0.142	0.055	0.064	-0.094	0.012	-0.003	0.021
ARGDEG-PWY:_superpathway_of_L-arginine,_putrescine,_and_4-aminobutanoate_degradation	CAS	0.184	0.207	0.053	0.118	0.299**	0.245*	0.068	0.307**	0.308**	0.201	0.154	0.103	-0.045	0.058	0.144	-0.05	0.197
ARGSYNBSUB-PWY:_L-arginine_biosynthesis_II_(acetyl_cycle)	CAS	0.056	0.132	-0.019	0.037	0.12	0.077	0.064	0.135	0.17	0.05	-0.031	0.021	-0.091	-0.126	0.019	-0.036	0.027
ARGSYN-PWY:_L-arginine_biosynthesis_I_(via_L-ornithine)	CAS	0.085	0.155	-0.034	0.034	0.176	0.102	0.082	0.202	0.184	0.102	0.008	0.059	-0.086	-0.102	0.063	-0.027	0.077
ASPASN-PWY:_superpathway_of_L-aspartate_and_L-asparagine_biosynthesis	CAS	0.07	0.203	0.073	0.113	-0.02	0.067	-0.063	0.011	0.082	-0.001	-0.071	-0.069	-0.167	-0.167	-0.051	-0.131	0.047
AST-PWY:_L-arginine_degradation_II_(AST_pathway)	CAS	0.174	0.169	0.008	0.048	0.268*	0.174	0.095	0.249*	0.277*	0.2	0.135	0.076	-0.037	-0.005	0.111	-0.059	0.171
CATECHOL-ORTHO-CLEAVAGE-PWY:_catechol_degradation_to_&beta;-ketoadipate	CAS	0.092	0.1	0.113	0.058	0.218*	0.112	0.076	0.169	0.059	0.078	0.054	-0.026	-0.103	0.049	0.044	-0.095	0.098
COLANSYN-PWY:_colanic_acid_building_blocks_biosynthesis	CAS	-0.143	0.013	-0.087	-0.055	-0.003	-0.06	0.019	0.054	0.074	0.156	-0.074	-0.096	-0.277*	-0.1	-0.005	-0.197	0.153
ECASYN-PWY:_enterobacterial_common_antigen_biosynthesis	CAS	0.177	0.205	0.026	0.085	0.276*	0.222*	0.071	0.265*	0.308**	0.205	0.119	0.136	-0.022	0.07	0.168	-0.035	0.204
ENTBACSYN-PWY:_enterobactin_biosynthesis	CAS	0.12	0.174	0.016	0.09	0.305**	0.225*	0.05	0.297**	0.305**	0.221*	0.116	0.126	-0.04	0.076	0.122	-0.004	0.126
FAO-PWY:_fatty_acid_&beta;-oxidation_I	CAS	0.07	0.127	-0.052	0.015	0.251*	0.074	0.061	0.238*	0.230*	0.164	0.084	0.025	-0.125	-0.041	0.063	-0.131	0.162
FERMENTATION-PWY:_mixed_acid_fermentation	CAS	0.089	0.063	-0.206	-0.151	0.184	0.103	-0.009	0.168	0.221*	0.328**	0.043	-0.039	-0.088	-0.073	-0.051	-0.068	0.013
FOLSYN-PWY:_superpathway_of_tetrahydrofolate_biosynthesis_and_salvage	CAS	0.028	0.166	-0.024	0.016	0.178	0.207	0.058	0.159	0.293**	0.177	0.049	0.007	-0.112	-0.043	0.02	-0.117	0.099
FUC-RHAMCAT-PWY:_superpathway_of_fucose_and_rhamnose_degradation	CAS	0.132	0.147	-0.049	0.016	0.280*	0.141	0.114	0.261*	0.239*	0.175	0.068	0.059	-0.03	-0.06	0.072	-0.052	0.116
FUCCAT-PWY:_fucose_degradation	CAS	0.137	0.214	0.018	0.074	0.196	0.169	0.059	0.189	0.274*	0.193	0.103	0.03	-0.072	-0.035	0.042	-0.066	0.093
GALACTARDEG-PWY:_D-galactarate_degradation_I	CAS	0.164	0.185	0.009	0.072	0.294**	0.225*	0.075	0.289**	0.279*	0.199	0.151	0.084	-0.035	0.037	0.124	-0.066	0.191
GLUCARDEG-PWY:_D-glucarate_degradation_I	CAS	0.156	0.163	0.002	0.063	0.285**	0.191	0.1	0.282*	0.262*	0.189	0.144	0.061	-0.033	-0.003	0.097	-0.06	0.16
GLUCARGALACTSUPER-PWY:_superpathway_of_D-glucarate_and_D-galactarate_degradation	CAS	0.164	0.185	0.009	0.072	0.294**	0.225*	0.075	0.289**	0.279*	0.199	0.151	0.084	-0.035	0.037	0.124	-0.066	0.191
GLUCOSE1PMETAB-PWY:_glucose_and_glucose-1-phosphate_degradation	CAS	0.097	0.125	-0.027	0.037	0.244*	0.103	0.127	0.219*	0.220*	0.144	0.044	0.073	-0.057	-0.013	0.088	-0.026	0.123
GLUDEG-I-PWY:_GABA_shunt	CAS	0.065	0.113	0.042	0.086	0.261*	0.1	0.161	0.208	0.2	0.134	0.06	-0.023	-0.102	-0.062	0.086	-0.214	0.256*
GLUTORN-PWY:_L-ornithine_biosynthesis	CAS	0.068	0.152	-0.048	0.015	0.181	0.098	0.091	0.2	0.187	0.118	0.024	0.053	-0.097	-0.1	0.068	-0.041	0.096
GLYCOL-GLYOXDEG-PWY:_superpathway_of_glycol_metabolism_and_degradation	CAS	0.132	0.159	-0.005	0.059	0.309**	0.208	0.098	0.273*	0.252*	0.177	0.093	0.099	-0.008	0.011	0.128	-0.041	0.164
GLYCOLYSIS-TCA-GLYOX-BYPASS:_superpathway_of_glycolysis,_pyruvate_dehydrogenase,_TCA,_and_glyoxylate_bypass	CAS	0.114	0.133	-0.007	0.038	0.288**	0.161	0.116	0.272*	0.256*	0.187	0.106	0.079	-0.026	0.017	0.12	-0.063	0.178
GLYOXYLATE-BYPASS:_glyoxylate_cycle	CAS	0.128	0.138	-0.013	0.036	0.295**	0.155	0.12	0.278*	0.268*	0.213	0.126	0.081	-0.022	-0.007	0.123	-0.067	0.178
HCAMHPDEG-PWY:_3-phenylpropanoate_and_3-(3-hydroxyphenyl)propanoate_degradation_to_2-oxopent-4-enoate	CAS	0.209	0.216	0.088	0.128	0.296**	0.224*	0.066	0.297**	0.337**	0.203	0.178	0.094	-0.049	0.041	0.127	-0.05	0.192
KDO-NAGLIPASYN-PWY:_superpathway_of_(Kdo)2-lipid_A_biosynthesis	CAS	0.177	0.2	0.033	0.091	0.274*	0.196	0.09	0.260*	0.301**	0.212	0.122	0.122	-0.039	0.044	0.163	-0.043	0.209
KETOGLUCONMET-PWY:_ketogluconate_metabolism	CAS	0.022	0.077	-0.036	-0.018	0.274*	0.175	0.095	0.229*	0.280*	0.156	0.011	0.103	-0.1	0.033	0.153	-0.123	0.235*
LPSSYN-PWY:_superpathway_of_lipopolysaccharide_biosynthesis	CAS	0.117	0.167	0.104	0.168	0.205	0.066	0.159	0.188	0.186	0.111	0.124	0.015	-0.022	0.084	0.052	-0.083	0.142
METHGLYUT-PWY:_superpathway_of_methylglyoxal_degradation	CAS	0.055	0.154	0.033	0.065	0.035	0.114	-0.151	0.033	0.132	0.08	0.012	-0.084	-0.203	-0.12	-0.104	-0.072	-0.042
MET-SAM-PWY:_superpathway_of_S-adenosyl-L-methionine_biosynthesis	CAS	0.175	0.222*	0.043	0.095	0.314**	0.224*	0.064	0.285**	0.277*	0.21	0.126	0.119	-0.014	0.052	0.142	-0.022	0.161
NAD-BIOSYNTHESIS-II:_NAD_salvage_pathway_II	CAS	0.124	0.115	0.022	0.052	0.272*	0.103	0.087	0.236*	0.253*	0.155	0.126	0.064	-0.009	-0.08	0.065	-0.009	0.095
NAGLIPASYN-PWY:_lipid_IVA_biosynthesis	CAS	0.137	0.123	0.013	0.049	0.202	-0.004	0.159	0.198	0.07	0.044	0.073	-0.01	-0.025	-0.15	0.027	-0.063	0.095
ORNARGDEG-PWY:_superpathway_of_L-arginine_and_L-ornithine_degradation	CAS	0.184	0.207	0.053	0.118	0.299**	0.245*	0.068	0.307**	0.308**	0.201	0.154	0.103	-0.045	0.058	0.144	-0.05	0.197
ORNDEG-PWY:_superpathway_of_ornithine_degradation	CAS	0.203	0.197	0.057	0.093	0.347**	0.266*	0.093	0.336**	0.254*	0.220*	0.156	0.058	0.017	0.029	0.09	-0.045	0.142
P105-PWY:_TCA_cycle_IV_(2-oxoglutarate_decarboxylase)	CAS	0.172	0.184	-0.005	0.041	0.331**	0.167	0.118	0.318**	0.287**	0.231*	0.137	0.084	0.01	-0.004	0.121	-0.076	0.184
P161-PWY:_acetylene_degradation	CAS	0.045	0.082	-0.101	-0.048	0.265*	0.065	0.103	0.250*	0.171	0.235*	0.122	0.056	-0.099	-0.02	0.114	-0.113	0.214
P185-PWY:_formaldehyde_assimilation_III_(dihydroxyacetone_cycle)	Healthy	0.037	0.013	-0.05	-0.01	0.012	0.064	-0.114	-0.001	-0.146	-0.022	0.071	-0.132	-0.004	-0.179	-0.124	-0.135	0.043
P4-PWY:_superpathway_of_L-lysine,_L-threonine_and_L-methionine_biosynthesis_I	CAS	0.063	0.089	-0.099	-0.04	0.164	0.023	0.009	0.207	0.13	0.148	0.023	-0.021	-0.108	-0.179	-0.008	-0.127	0.086
P441-PWY:_superpathway_of_N-acetylneuraminate_degradation	CAS	0.035	0.094	-0.065	-0.025	0.165	0.04	0.074	0.163	0.152	0.14	0.075	0.033	-0.089	-0.088	0.071	-0.11	0.172
PENTOSE-P-PWY:_pentose_phosphate_pathway	CAS	0.032	0.089	-0.15	-0.109	0.234*	0.024	0.153	0.223*	0.101	0.219	-0.037	-0.042	-0.116	-0.244*	-0.007	-0.079	0.057
POLYISOPRENSYN-PWY:_polyisoprenoid_biosynthesis_(E._coli)	CAS	0.123	0.176	0.033	0.07	0.291**	0.178	0.095	0.247*	0.266*	0.179	0.084	0.128	-0.018	0.067	0.163	-0.037	0.201
PROTOCATECHUATE-ORTHO-CLEAVAGE-PWY:_protocatechuate_degradation_II_(ortho-cleavage_pathway)	CAS	0.11	0.122	0.002	-0.036	0.220*	0.166	0.072	0.178	0.134	0.112	0.111	-0.065	-0.183	-0.031	-0.02	-0.125	0.084
PWY-2723:_trehalose_degradation_V	CAS	0.181	0.215	0.029	0.087	0.285**	0.223*	0.094	0.250*	0.314**	0.229*	0.121	0.153	-0.012	0.045	0.184	-0.023	0.207
PWY-3841:_folate_transformations_II	CAS	-0.245*	-0.107	-0.015	-0.02	-0.074	-0.059	0.012	-0.047	0.006	-0.032	-0.179	0.039	-0.17	-0.029	0.061	-0.077	0.087
PWY-4041:_&gamma;-glutamyl_cycle	CAS	0.146	0.154	0.022	0.062	0.281*	0.161	0.117	0.261*	0.259*	0.177	0.105	0.075	-0.053	0.012	0.115	-0.073	0.181
PWY-4702:_phytate_degradation_I	CAS	0.128	0.18	-0.007	0.046	0.316**	0.177	0.12	0.299**	0.291**	0.208	0.111	0.102	-0.084	0.03	0.151	-0.052	0.193
PWY-5022:_4-aminobutanoate_degradation_V	CAS	0.16	0.187	-0.003	0.029	0.295**	0.148	0.177	0.238*	0.250*	0.246*	0.112	0.037	-0.107	0.019	0.105	-0.161	0.227*
PWY-5083:_NAD/NADH_phosphorylation_and_dephosphorylation	CAS	0.102	0.073	-0.04	-0.004	0.281*	0.065	0.164	0.264*	0.173	0.117	0.083	0.067	0.022	-0.071	0.075	-0.029	0.115
PWY-5121:_superpathway_of_geranylgeranyl_diphosphate_biosynthesis_II_(via_MEP)	CAS	0.094	0.171	-0.005	0.046	0.162	0.087	0.041	0.107	0.162	0.017	-0.007	0.031	-0.078	-0.004	-0.006	0.032	-0.019
PWY-5136:_fatty_acid_&beta;-oxidation_II_(peroxisome)	CAS	0.061	0.128	-0.062	0.01	0.252*	0.097	0.063	0.247*	0.246*	0.178	0.073	0.016	-0.165	-0.036	0.059	-0.165	0.183
PWY-5138:_unsaturated,_even_numbered_fatty_acid_&beta;-oxidation	CAS	0.116	0.153	0.035	0.097	0.227*	0.220*	0.071	0.221*	0.288**	0.201	0.125	0.145	-0.093	0.147	0.178	-0.049	0.221*
PWY-5154:_L-arginine_biosynthesis_III_(via_N-acetyl-L-citrulline)	CAS	-0.056	0.062	-0.1	-0.036	0.126	-0.015	0.12	0.131	0.14	0.062	-0.084	0.009	-0.212	-0.113	0.051	-0.093	0.111
PWY-5173:_superpathway_of_acetyl-CoA_biosynthesis	CAS	0.151	0.099	-0.006	0.023	0.333**	0.108	0.15	0.316**	0.187	0.145	0.132	0.085	0.056	-0.08	0.09	-0.017	0.121
PWY-5189:_tetrapyrrole_biosynthesis_II_(from_glycine)	CAS	0.107	0.127	-0.033	0.009	0.322**	0.201	0.105	0.273*	0.269*	0.202	0.118	0.125	-0.009	0.026	0.147	-0.018	0.154
PWY-5347:_superpathway_of_L-methionine_biosynthesis_(transsulfuration)	CAS	0.108	0.202	0.025	0.066	0.018	0.114	-0.164	0.03	0.131	0.088	0.027	-0.088	-0.206	-0.156	-0.095	-0.096	-0.016
PWY-5367:_petroselinate_biosynthesis	CAS	0.077	0.124	0.079	0.101	0.21	0.178	-0.107	0.174	0.107	0.084	0.15	0.085	-0.024	0.103	0.05	-0.004	-0.03
PWY-5384:_sucrose_degradation_IV_(sucrose_phosphorylase)	CAS	0.088	0.148	-0.042	0.031	0.185	0.115	0.061	0.211	0.164	0.169	0.011	0.175	-0.044	-0.12	0.167	0.081	0.096
PWY-5415:_catechol_degradation_I_(meta-cleavage_pathway)	CAS	0.109	0.112	0.036	-0.022	0.187	0.129	0.035	0.166	0.09	0.139	0.093	-0.067	-0.126	-0.05	-0.028	-0.128	0.078
PWY-5417:_catechol_degradation_III_(ortho-cleavage_pathway)	CAS	0.08	0.077	0.089	0.054	0.255*	0.167	0.066	0.195	0.125	0.134	0.02	0.033	-0.148	0.125	0.076	-0.075	0.104
PWY-5431:_aromatic_compounds_degradation_via_&beta;-ketoadipate	CAS	0.08	0.077	0.089	0.054	0.255*	0.167	0.066	0.195	0.125	0.134	0.02	0.033	-0.148	0.125	0.076	-0.075	0.104
PWY-5505:_L-glutamate_and_L-glutamine_biosynthesis	CAS	0.069	0.058	0.001	0.05	0.278*	0.1	0.175	0.217	0.143	0.079	0.075	0.022	-0.027	0.029	0.109	-0.135	0.234*
PWY-561:_superpathway_of_glyoxylate_cycle_and_fatty_acid_degradation	CAS	0.171	0.182	-0.018	0.05	0.325**	0.176	0.066	0.323**	0.284**	0.202	0.152	0.086	-0.029	0.005	0.123	-0.088	0.191
PWY-5656:_mannosylglycerate_biosynthesis_I	CAS	0.08	0.111	0.069	0.129	0.288**	0.138	0.11	0.261*	0.199	0.187	0.136	0.073	-0.021	0.077	0.173	-0.151	0.295**
PWY-5667:_CDP-diacylglycerol_biosynthesis_I	CAS	-0.03	0.061	0.127	0.118	-0.059	0.067	-0.051	-0.021	0.045	-0.051	-0.098	0.104	-0.044	-0.017	0.069	0.039	0.024
PWY-5695:_urate_biosynthesis/inosine_5'-phosphate_degradation	CAS	-0.003	0.09	0.08	0.089	-0.067	0.068	-0.131	0.011	0.059	-0.022	-0.017	0.037	-0.062	-0.104	0.048	-0.052	0.082
PWY-5705:_allantoin_degradation_to_glyoxylate_III	CAS	0.094	0.146	0.006	0.041	0.280*	0.216	0.106	0.247*	0.323**	0.152	0.062	0.144	-0.09	0.058	0.156	-0.011	0.16
PWY-5723:_Rubisco_shunt	CAS	0.172	0.193	0.015	0.048	0.260*	0.17	0.095	0.242*	0.288**	0.211	0.116	0.066	-0.044	0.008	0.106	-0.062	0.179
PWY-5747:_2-methylcitrate_cycle_II	CAS	0.052	0.032	-0.085	-0.053	0.309**	0.129	0.250*	0.239*	0.138	0.139	0.048	0.046	-0.173	0.094	0.072	-0.107	0.142
PWY-5791:_1,4-dihydroxy-2-naphthoate_biosynthesis_II_(plants)	CAS	0.101	0.074	-0.007	0.041	0.290**	0.056	0.197	0.276*	0.177	0.178	0.001	0.059	0.038	-0.061	0.044	-0.013	0.07
PWY-5837:_1,4-dihydroxy-2-naphthoate_biosynthesis_I	CAS	0.101	0.074	-0.007	0.041	0.290**	0.056	0.197	0.276*	0.177	0.178	0.001	0.059	0.038	-0.061	0.044	-0.013	0.07
PWY-5838:_superpathway_of_menaquinol-8_biosynthesis_I	CAS	0.169	0.182	0.03	0.074	0.294**	0.16	0.129	0.274*	0.272*	0.214	0.124	0.075	-0.021	-0.005	0.12	-0.072	0.186
PWY-5840:_superpathway_of_menaquinol-7_biosynthesis	CAS	0.175	0.171	-0.045	0.01	0.272*	0.077	0.122	0.256*	0.222*	0.223*	0.056	0.031	0.01	-0.085	0.062	-0.049	0.125
PWY-5845:_superpathway_of_menaquinol-9_biosynthesis	CAS	0.134	0.166	0.035	0.078	0.300**	0.158	0.127	0.274*	0.266*	0.220*	0.092	0.079	-0.031	0.002	0.119	-0.073	0.182
PWY-5850:_superpathway_of_menaquinol-6_biosynthesis_I	CAS	0.134	0.166	0.035	0.078	0.300**	0.158	0.127	0.274*	0.266*	0.220*	0.092	0.079	-0.031	0.002	0.119	-0.073	0.182
PWY-5855:_ubiquinol-7_biosynthesis_(prokaryotic)	CAS	0.153	0.168	0.003	0.043	0.312**	0.19	0.098	0.295**	0.279*	0.215	0.158	0.074	-0.045	-0.01	0.113	-0.062	0.174
PWY-5856:_ubiquinol-9_biosynthesis_(prokaryotic)	CAS	0.153	0.168	0.003	0.043	0.312**	0.19	0.098	0.295**	0.279*	0.215	0.158	0.074	-0.045	-0.01	0.113	-0.062	0.174
PWY-5857:_ubiquinol-10_biosynthesis_(prokaryotic)	CAS	0.153	0.168	0.003	0.043	0.312**	0.19	0.098	0.295**	0.279*	0.215	0.158	0.074	-0.045	-0.01	0.113	-0.062	0.174
PWY-5860:_superpathway_of_demethylmenaquinol-6_biosynthesis_I	CAS	0.134	0.167	0.039	0.081	0.297**	0.157	0.123	0.271*	0.267*	0.217	0.095	0.073	-0.034	0	0.112	-0.075	0.178
PWY-5861:_superpathway_of_demethylmenaquinol-8_biosynthesis	CAS	0.172	0.184	0.031	0.074	0.294**	0.16	0.126	0.273*	0.269*	0.215	0.126	0.074	-0.018	-0.009	0.116	-0.071	0.178
PWY-5862:_superpathway_of_demethylmenaquinol-9_biosynthesis	CAS	0.134	0.167	0.039	0.081	0.297**	0.157	0.123	0.271*	0.267*	0.217	0.095	0.073	-0.034	0	0.112	-0.075	0.178
PWY-5863:_superpathway_of_phylloquinol_biosynthesis	CAS	0.059	0.059	-0.063	-0.004	0.233*	0.036	0.18	0.218*	0.134	0.121	0.003	0.001	-0.016	-0.068	-0.009	-0.043	0.046
PWY-5896:_superpathway_of_menaquinol-10_biosynthesis	CAS	0.134	0.166	0.035	0.078	0.300**	0.158	0.127	0.274*	0.266*	0.220*	0.092	0.079	-0.031	0.002	0.119	-0.073	0.182
PWY-5897:_superpathway_of_menaquinol-11_biosynthesis	CAS	0.0982057	0.0743381	-0.015717	0.0378795	0.285**	0.0449316	0.210914	0.278*	0.182322	0.190606	-0.00622599	0.0499692	0.0377919	-0.0561361	0.0456517	-0.0308607	0.0902506
PWY-5898:_superpathway_of_menaquinol-12_biosynthesis	CAS	0.0982057	0.0743381	-0.015717	0.0378795	0.285**	0.0449316	0.210914	0.278*	0.182322	0.190606	-0.00622599	0.0499692	0.0377919	-0.0561361	0.0456517	-0.0308607	0.0902506
PWY-5899:_superpathway_of_menaquinol-13_biosynthesis	CAS	0.0982057	0.0743381	-0.015717	0.0378795	0.285**	0.0449316	0.210914	0.278*	0.182322	0.190606	-0.00622599	0.0499692	0.0377919	-0.0561361	0.0456517	-0.0308607	0.0902506
PWY-5918:_superpathay_of_heme_biosynthesis_from_glutamate	CAS	0.0334029	0.0465066	-0.0321413	-0.00170938	0.290**	0.0632707	0.137108	0.263*	0.171509	0.158489	0.0342639	0.0979115	-0.0966002	-0.0291723	0.128647	-0.0162518	0.153124
PWY-5989:_stearate_biosynthesis_II_(bacteria_and_plants)	CAS	0.0945199	0.166882	-0.0428042	-0.0314439	0.203715	0.0930503	-0.0145339	0.181532	0.183842	0.11636	0.119227	0.0452	-0.0317937	-0.107905	0.0206811	-0.055548	0.0254464
PWY-6185:_4-methylcatechol_degradation_(ortho_cleavage)	CAS	0.0815241	0.113118	-0.0118933	-0.0261999	0.20295	0.167535	0.0415888	0.17575	0.142319	0.176849	0.020558	0.000225386	-0.220*	0.0637584	0.00943913	-0.0836818	0.0810432
PWY-6318:_L-phenylalanine_degradation_IV_(mammalian,_via_side_chain)	CAS	0.0268945	0.0944431	-0.142906	-0.118161	0.169981	-0.0395629	0.103219	0.108139	0.259*	0.0642635	-0.045161	-0.206018	-0.301**	-0.125255	-0.19231	-0.179017	-0.0237092
PWY-6353:_purine_nucleotides_degradation_II_(aerobic)	CAS	0.0646044	0.19051	-0.0631824	0.0381399	0.105983	0.137741	0.0246041	0.101867	0.227*	0.178873	0.0174041	0.0559992	-0.222*	-0.043606	0.0305209	-0.00819668	0.051339
PWY-6612:_superpathway_of_tetrahydrofolate_biosynthesis	CAS	0.0408028	0.175208	-0.0220229	0.0193258	0.175165	0.211156	0.0504167	0.156509	0.292**	0.181414	0.0569796	0.00814296	-0.105449	-0.0438564	0.0210729	-0.115428	0.0991081
PWY-6628:_superpathway_of_L-phenylalanine_biosynthesis	CAS	0.145527	0.136867	0.00950862	0.046677	0.295**	0.121243	0.110579	0.284**	0.267*	0.208438	0.104459	0.130649	-0.000261234	-0.00441948	0.137652	0.00216623	0.150102
PWY-6629:_superpathway_of_L-tryptophan_biosynthesis	CAS	0.174554	0.227*	0.0453409	0.0901813	0.313**	0.301**	0.0519864	0.293**	0.381**	0.240*	0.151095	0.151182	-0.0351459	0.099547	0.182643	-0.0286688	0.228*
PWY-6630:_superpathway_of_L-tyrosine_biosynthesis	CAS	0.128349	0.160099	0.00813106	0.0336614	0.306**	0.196544	0.0919711	0.285**	0.265*	0.207044	0.131365	0.107818	-0.00637324	0.0165464	0.139109	-0.0498468	0.187626
PWY-6690:_cinnamate_and_3-hydroxycinnamate_degradation_to_2-oxopent-4-enoate	CAS	0.20921	0.215925	0.0881428	0.127516	0.296**	0.224*	0.065759	0.297**	0.337**	0.202688	0.178454	0.0937686	-0.04903	0.0408163	0.126882	-0.0504604	0.192411
PWY-6708:_ubiquinol-8_biosynthesis_(prokaryotic)	CAS	0.153357	0.16787	0.00270128	0.0428077	0.312**	0.19022	0.0975781	0.295**	0.279*	0.215195	0.158115	0.0739493	-0.0453148	-0.00951417	0.112538	-0.0622404	0.174107
PWY-6803:_phosphatidylcholine_acyl_editing	CAS	0.125381	0.125885	-0.0220166	0.0253911	0.302**	0.165964	0.114331	0.286**	0.223*	0.168233	0.145068	0.0539554	-0.0436887	-0.0234737	0.0955249	-0.0740053	0.166174
PWY-6823:_molybdenum_cofactor_biosynthesis	CAS	0.173399	0.201112	0.0320502	0.083786	0.288**	0.221*	0.0826178	0.266*	0.307**	0.208588	0.132821	0.148552	-0.0279657	0.0783076	0.189195	-0.0513597	0.237*
PWY-6859:_all-trans-farnesol_biosynthesis	CAS	0.107446	0.185023	0.0278748	0.057864	0.283*	0.21217	0.0840333	0.212034	0.289**	0.192768	0.048593	0.106621	-0.044577	0.0641098	0.127279	-0.0151214	0.14267
PWY-6891:_thiazole_biosynthesis_II_(Bacillus)	CAS	0.152428	0.176141	0.0380051	0.0800775	0.285**	0.168203	0.108118	0.271*	0.265*	0.188661	0.130126	0.0945579	-0.00476794	0.0229376	0.140919	-0.0729834	0.205585
PWY-6892:_thiazole_biosynthesis_I_(E._coli)	CAS	0.152899	0.176545	0.0170899	0.0650853	0.276*	0.176635	0.0947256	0.261*	0.279*	0.203238	0.121139	0.0919127	-0.0192449	0.0257666	0.134984	-0.0740626	0.197269
PWY-6895:_superpathway_of_thiamin_diphosphate_biosynthesis_II	CAS	0.152395	0.173485	0.0398787	0.0811447	0.281*	0.163512	0.119332	0.266*	0.267*	0.187492	0.111599	0.0877423	-0.00325483	0.0292081	0.138752	-0.0788839	0.208633
PWY-6969:_TCA_cycle_V_(2-oxoglutarate:ferredoxin_oxidoreductase)	CAS	0.247*	0.373**	-0.0610368	-0.0133484	0.0765074	0.104893	-0.0937025	0.085131	0.378**	0.377**	0.128664	0.0903019	-0.117074	-0.096508	0.135276	-0.0650945	0.191827
PWY-7013:_L-1,2-propanediol_degradation	CAS	0.125099	0.113357	0.00842599	0.0213536	0.199773	0.0334402	0.150772	0.17442	0.174475	0.116781	0.0231395	-0.00310885	-0.120699	-0.00959971	0.0359688	-0.109475	0.128733
PWY-7204:_pyridoxal_5'-phosphate_salvage_II_(plants)	CAS	0.104678	0.151454	-0.0219491	0.0281916	0.270*	0.164339	0.095923	0.250*	0.263*	0.182183	0.0809558	0.0839535	-0.0814578	0.0117573	0.129957	-0.0783287	0.202298
PWY-7254:_TCA_cycle_VII_(acetate-producers)	CAS	0.130267	0.136549	-0.0298378	0.0158854	0.345**	0.196295	0.135062	0.337**	0.276*	0.226*	0.113851	0.126271	0.021029	0.0335157	0.139603	-0.0250691	0.170213
PWY-7269:_NAD/NADP-NADH/NADPH_mitochondrial_interconversion_(yeast)	CAS	0.178434	0.203593	0.0452053	0.0962041	0.298**	0.217*	0.0807016	0.280*	0.308**	0.208355	0.134317	0.125391	-0.017809	0.0452437	0.159577	-0.0344777	0.19445
PWY-7315:_dTDP-N-acetylthomosamine_biosynthesis	CAS	0.193082	0.217*	0.0362949	0.0962477	0.283**	0.236*	0.0663404	0.265*	0.320**	0.234*	0.143798	0.164858	-0.00120831	0.0713057	0.193204	-0.0298291	0.225*
PWY-7323:_superpathway_of_GDP-mannose-derived_O-antigen_building_blocks_biosynthesis	CAS	-0.173554	-0.0493037	-0.0178514	-0.0111382	0.0196792	-0.113589	0.0694468	0.0313715	0.0837683	0.0918923	-0.115298	-0.0349342	-0.257*	-0.073475	0.0309781	-0.122384	0.112571
PWY-7392:_taxadiene_biosynthesis_(engineered)	CAS	0.0574836	0.0936403	0.0707955	0.107887	0.318**	0.15136	0.0640338	0.204407	0.179869	0.0786454	0.031792	0.0872586	0.0052915	0.0957535	0.143799	-0.0442407	0.163351
PWY-7400:_L-arginine_biosynthesis_IV_(archaebacteria)	CAS	0.0596784	0.136799	-0.0215981	0.0347212	0.113939	0.0818068	0.0508195	0.132096	0.173795	0.0442163	-0.0309769	0.0206731	-0.0939988	-0.131939	0.0159135	-0.0328411	0.018644
PWY-7409:_phospholipid_remodeling_(phosphatidylethanolamine,_yeast)	CAS	0.193707	0.231*	0.0519282	0.100321	0.281*	0.252*	0.0373102	0.274*	0.304**	0.190067	0.162633	0.131632	-0.00895782	0.0412171	0.170278	-0.0544485	0.216488
PWY-7446:_sulfoglycolysis	CAS	0.0768074	0.123958	-0.0341446	0.0437345	0.241*	0.157819	0.129928	0.232*	0.295**	0.214479	0.0768515	0.0666547	-0.0837948	0.0343639	0.103382	-0.0760146	0.191855
PWY-7539:_6-hydroxymethyl-dihydropterin_diphosphate_biosynthesis_III_(Chlamydia)	CAS	-0.162034	-0.0290163	0.028046	0.0423971	0.118315	-0.0144544	0.126156	0.0888332	0.186552	0.0720982	-0.128327	-0.0840096	-0.267*	-0.119095	-0.0359415	-0.138005	0.0832939
PWY0-1061:_superpathway_of_L-alanine_biosynthesis	CAS	0.144707	0.116806	-0.0287922	0.0169633	0.280*	0.0906399	0.118677	0.277*	0.185666	0.122174	0.0715759	0.0930131	0.0433424	-0.0454023	0.0818267	0.0144667	0.0952339
PWY0-1241:_ADP-L-glycero-&beta;-D-manno-heptose_biosynthesis	CAS	0.0989996	0.0756103	-0.0353164	-0.00317925	0.269*	0.0531758	0.173177	0.252*	0.161502	0.120552	0.042471	0.0604955	0.0150425	-0.0380766	0.0609822	-0.0119631	0.0916423
PWY0-1261:_anhydromuropeptides_recycling	CAS	0.111608	0.139193	-0.0423685	0.00191625	0.0934219	0.0157932	0.0748249	0.0999292	0.165251	0.108499	-0.00572517	0.00695635	-0.14139	-0.0978251	0.0309019	-0.0545901	0.0896936
PWY0-1277:_3-phenylpropanoate_and_3-(3-hydroxyphenyl)propanoate_degradation	CAS	0.18466	0.207015	0.0816318	0.119898	0.302**	0.206143	0.0715947	0.297**	0.332**	0.210947	0.172357	0.089544	-0.0709155	0.0536119	0.129809	-0.0568043	0.194414
PWY0-1297:_superpathway_of_purine_deoxyribonucleosides_degradation	CAS	0.0886894	0.128679	0.0111204	0.0624088	0.151545	0.0392599	0.0463233	0.169271	0.208539	0.101704	0.0917116	0.0579587	-0.0665589	-0.0547198	0.0606499	-0.0497352	0.110993
PWY0-1319:_CDP-diacylglycerol_biosynthesis_II	CAS	-0.029752	0.0606991	0.126735	0.118165	-0.0594078	0.067483	-0.0512114	-0.0214406	0.0448992	-0.0510109	-0.0978612	0.104269	-0.0438864	-0.017253	0.0689006	0.0386213	0.0243906
PWY0-1338:_polymyxin_resistance	CAS	0.171763	0.202695	0.0357028	0.085334	0.324**	0.248*	0.065111	0.302**	0.322**	0.222*	0.151923	0.116722	-0.022574	0.0547939	0.148324	-0.0361559	0.182905
PWY0-1415:_superpathway_of_heme_biosynthesis_from_uroporphyrinogen-III	CAS	0.0680411	0.0786943	-0.00907324	0.0273897	0.291**	0.130875	0.102216	0.271*	0.194557	0.141493	0.100359	0.0809604	-0.0712323	-0.0187671	0.130771	-0.0661812	0.197095
PWY0-1479:_tRNA_processing	CAS	0.124804	0.116436	0.0761684	0.135522	0.0734549	-0.0656372	0.0415922	0.134045	-0.0489215	0.0667837	0.202397	-0.0362295	-0.0467421	-0.0588328	0.0130299	-0.0890787	0.0820452
PWY0-1533:_methylphosphonate_degradation_I	CAS	0.179025	0.222*	0.0485698	0.113202	0.308**	0.248*	0.0711341	0.287**	0.322**	0.229*	0.147408	0.147979	-0.0120964	0.0668445	0.180797	-0.0376857	0.214106
PWY0-166:_superpathway_of_pyrimidine_deoxyribonucleotides_de_novo_biosynthesis_(E._coli)	CAS	-0.00126419	0.122367	0.0116867	0.0298979	-0.0551302	0.0096	-0.0501445	-0.0666739	0.0307818	-0.0241613	-0.0600925	-0.131485	-0.159317	-0.247*	-0.0983657	-0.123962	0.0117981
PWY0-321:_phenylacetate_degradation_I_(aerobic)	CAS	0.0856807	0.0941541	0.0408145	0.0947691	0.290**	0.252*	0.118785	0.257*	0.260*	0.178757	0.149666	0.166486	-0.0722987	0.159295	0.232*	-0.0879897	0.308**
PWY0-42:_2-methylcitrate_cycle_I	CAS	0.054926	0.0369719	-0.0842657	-0.0523326	0.309**	0.135966	0.250*	0.239*	0.140569	0.146217	0.0489588	0.0483521	-0.172517	0.0992234	0.0761437	-0.109186	0.147742
PWY0-781:_aspartate_superpathway	CAS	0.0330215	0.0644213	-0.111835	-0.0514557	0.173184	0.0109823	0.0268795	0.206098	0.129016	0.169855	0.0122884	-0.0320602	-0.128002	-0.176721	-0.0233152	-0.129253	0.0718223
PWY66-409:_superpathway_of_purine_nucleotide_salvage	CAS	0.118245	0.147628	0.063128	0.11344	0.136285	0.0589605	0.0266726	0.142974	0.194215	0.0598247	0.054019	0.0177991	-0.0661018	-0.113249	-0.00706421	-0.0244376	0.0296802
PYRIDNUCSAL-PWY:_NAD_salvage_pathway_I	CAS	0.213735	0.254*	-0.031161	0.0227337	0.180542	0.116615	-0.0340103	0.195753	0.268*	0.20933	0.0778667	0.138539	-0.0533669	-0.085133	0.100804	0.0446735	0.0559973
REDCITCYC:_TCA_cycle_VIII_(helicobacter)	CAS	0.0539354	0.0528195	-0.0695272	-0.018444	0.257*	0.0468737	0.173373	0.244*	0.147569	0.102221	0.0377689	0.0324849	-0.0238808	-0.0455656	0.028306	-0.0304247	0.0731832
RIBOSYN2-PWY:_flavin_biosynthesis_I_(bacteria_and_plants)	CAS	-0.061226	0.0442318	-0.212278	-0.154759	0.153722	-0.000663946	0.111306	0.144063	0.247*	0.270*	-0.0818068	0.0860454	-0.250*	-0.0437367	0.162956	-0.103117	0.242*
SALVADEHYPOX-PWY:_adenosine_nucleotides_degradation_II	CAS	-0.00730178	0.139171	-0.078507	0.00756701	0.140454	0.13735	0.0499486	0.146055	0.219*	0.174857	0.021268	0.0733302	-0.186387	-0.0439544	0.0499393	0.0167743	0.0403463
SO4ASSIM-PWY:_sulfate_reduction_I_(assimilatory)	CAS	0.154514	0.12376	0.0126125	0.06647	0.308**	0.168969	0.187634	0.279*	0.13177	0.199722	0.0431238	0.0866659	0.0438102	-0.027398	0.111329	-0.0569957	0.165913
SULFATE-CYS-PWY:_superpathway_of_sulfate_assimilation_and_cysteine_biosynthesis	CAS	0.0826191	0.10541	-0.0453964	0.00724038	0.313**	0.10548	0.19913	0.246*	0.185932	0.204441	0.0537687	0.06731	-0.0279297	-0.0311207	0.0912035	-0.0761431	0.146888
TCA:_TCA_cycle_I_(prokaryotic)	CAS	0.241*	0.351**	-0.0703927	-0.0135662	0.107604	0.0967728	-0.0783848	0.122328	0.356**	0.358**	0.125529	0.0679306	-0.101433	-0.12961	0.113539	-0.0846446	0.181945
TCA-GLYOX-BYPASS:_superpathway_of_glyoxylate_bypass_and_TCA	CAS	0.158621	0.168545	0.0207606	0.0674699	0.319**	0.199668	0.0930381	0.309**	0.277*	0.205666	0.144585	0.101646	0.00444113	0.0186691	0.140133	-0.0575813	0.191065
THISYN-PWY:_superpathway_of_thiamin_diphosphate_biosynthesis_I	CAS	0.157455	0.179451	0.0193446	0.0686458	0.272*	0.172075	0.104829	0.254*	0.282*	0.200992	0.103298	0.0773351	-0.017721	0.0233391	0.124795	-0.0835334	0.196747
THRESYN-PWY:_superpathway_of_L-threonine_biosynthesis	CAS	0.0984869	0.178865	0.0873728	0.118818	-0.100051	0.0428299	-0.0891954	-0.0370774	0.101336	-0.0129881	-0.0855837	-0.0981836	-0.149913	-0.160709	-0.10888	-0.130886	-0.0163257
UBISYN-PWY:_superpathway_of_ubiquinol-8_biosynthesis_(prokaryotic)	CAS	0.157765	0.181294	0.0238028	0.0647893	0.301**	0.199009	0.0825267	0.286**	0.283*	0.207335	0.151936	0.0803399	-0.0463007	0.00275992	0.11705	-0.0586234	0.17504
UDPNAGSYN-PWY:_UDP-N-acetyl-D-glucosamine_biosynthesis_I	CAS	0.0766796	0.169178	-0.104985	-0.0458376	0.0645344	0.00232925	0.0123565	0.0737736	0.177572	0.235*	-0.0439293	-0.103213	-0.182066	-0.152763	-0.0706204	-0.128545	0.0281891
3-HYDROXYPHENYLACETATE-DEGRADATION-PWY:_4-hydroxyphenylacetate_degradation	CAS	0.175675	0.192588	0.0672995	0.112284	0.277*	0.215353	0.0514484	0.308**	0.329**	0.139528	0.158043	0.0870831	-0.122919	0.131654	0.0799466	0.0172241	0.0815641

## Sheet: Table S6
			FERMENTATION-PWY:_mixed_acid_fermentation	LPSSYN-PWY:_superpathway_of_lipopolysaccharide_biosynthesis	NAGLIPASYN-PWY:_lipid_IVA_biosynthesis	P161-PWY:_acetylene_degradation	P185-PWY:_formaldehyde_assimilation_III_(dihydroxyacetone_cycle)	PWY0-1241:_ADP-L-glycero-&beta;-D-manno-heptose_biosynthesis	PWY-5022:_4-aminobutanoate_degradation_V	PWY-5838:_superpathway_of_menaquinol-8_biosynthesis_I	PWY-5840:_superpathway_of_menaquinol-7_biosynthesis	PWY-5845:_superpathway_of_menaquinol-9_biosynthesis	PWY-5850:_superpathway_of_menaquinol-6_biosynthesis_I	PWY-5896:_superpathway_of_menaquinol-10_biosynthesis	PWY-5897:_superpathway_of_menaquinol-11_biosynthesis	PWY-5898:_superpathway_of_menaquinol-12_biosynthesis	PWY-5899:_superpathway_of_menaquinol-13_biosynthesis	PWY-7013:_L-1,2-propanediol_degradation	PWY-7315:_dTDP-N-acetylthomosamine_biosynthesis	PWY-7323:_superpathway_of_GDP-mannose-derived_O-antigen_building_blocks_biosynthesis
		Abiotrophia_defectiva	0.145715	0.0208905	0.0384956	-0.00626729	0.227*	0.00995541	0.0647756	0.0369328	0.0827569	0.0442649	0.0442649	0.0442649	0.0509831	0.0509831	0.0509831	0.0322456	0.0283023	-0.0412195
		Acidaminococcus_intestini	-0.0139789	0.0634972	0.00127835	0.0788428	-0.19971	0.033918	0.131731	0.087502	0.0617794	0.103046	0.103046	0.103046	0.00642511	0.00642511	0.00642511	0.0311224	0.106198	0.0674705
		Actinomyces_massiliensis	0.0731345	0.127132	0.07945	0.0169217	0.0579014	0.0572255	-0.0775209	0.0149949	0.0346407	0.0366804	0.0366804	0.0366804	0.0747512	0.0747512	0.0747512	0.0509301	0.0479259	0.0493429
		Alloprevotella_unclassified	0.0282703	-0.0639116	-0.0589235	-0.0250208	0.132161	0.00593707	-0.0223638	-0.0434798	-0.0177038	-0.035652	-0.035652	-0.035652	-0.00093424	-0.00093424	-0.00093424	-0.222*	-0.0110358	-0.157599
		Bacteroides_coprophilus	0.0569112	-0.15469	-0.0855158	-0.232*	-0.0605732	-0.181405	-0.0471283	-0.188689	-0.182236	-0.211921	-0.211921	-0.211921	-0.164948	-0.164948	-0.164948	-0.230*	-0.170695	-0.285**
		Bacteroides_eggerthii	-0.0352669	-0.195386	-0.0723496	-0.0502507	-0.127286	-0.192221	-0.00158819	-0.170094	-0.187936	-0.19112	-0.19112	-0.19112	-0.19195	-0.19195	-0.19195	-0.129497	-0.241*	0.0333825
		Bacteroides_sp_3_1_19	-0.103054	-0.104417	0.0345254	0.0842321	0.0220236	-0.0163079	0.0869509	-0.0174363	-0.042029	-0.00222669	-0.00222669	-0.00222669	-0.0160609	-0.0160609	-0.0160609	-0.0620828	-0.0678904	0.150453
		Bifidobacterium_bifidum	0.0676365	-0.0247294	-0.136419	-0.0439455	-0.0503715	-0.0703098	-0.00772346	-0.0273631	-0.0688937	-0.0178387	-0.0178387	-0.0178387	-0.0535758	-0.0535758	-0.0535758	0.00918954	-0.0670295	-0.118422
		Candidatus_Phytoplasma_unclassified	-0.0744817	0.090129	-0.0187103	0.0368557	0.144944	0.0533751	0.0975846	0.0523363	0.0661487	0.0478161	0.0478161	0.0478161	0.0312073	0.0312073	0.0312073	-0.0944601	0.041037	-0.0654775
		Candidatus_Zinderia_insecticola	0.0530987	0.125144	0.0266093	-0.0936067	0.470**	0.0596832	0.0205141	0.00317253	0.0643247	0.0192599	0.0192599	0.0192599	-0.013245	-0.013245	-0.013245	-0.0531742	0.000774054	-0.248*
		Clostridium_scindens	0.277*	-0.0203473	0.102384	0.158669	-0.055687	0.114984	0.0567731	0.0864739	0.050108	0.0865383	0.0865383	0.0865383	0.0874935	0.0874935	0.0874935	0.198473	0.0876038	0.121352
		Coprobacter_fastidiosus	-0.0549874	-0.066378	-0.0859526	-0.024443	-0.14853	-0.181572	-0.0770275	-0.0889697	-0.0938847	-0.118562	-0.118562	-0.118562	-0.125955	-0.125955	-0.125955	-0.0274954	-0.10339	-0.0348142
		Escherichia_coli	0.521**	0.785**	0.573**	0.832**	-0.00195911	0.785**	0.773**	0.925**	0.779**	0.904**	0.904**	0.904**	0.730**	0.730**	0.730**	0.640**	0.971**	0.476**
		Gemella_haemolysans	0.102336	0.183968	0.228*	0.115676	0.273*	0.278*	0.185961	0.187963	0.309**	0.221*	0.221*	0.221*	0.250*	0.250*	0.250*	0.243*	0.20638	-0.011745
		Haemophilus_parainfluenzae	-0.0429272	-0.0587234	-0.00396742	-0.178929	0.277*	0.0663145	-0.152898	-0.152647	-0.00869362	-0.12806	-0.12806	-0.12806	0.0823394	0.0823394	0.0823394	-0.0912153	-0.228*	-0.270*
		Halomonas_unclassified	0.376**	0.245*	0.362**	0.383**	-0.307**	0.379**	0.367**	0.394**	0.370**	0.385**	0.385**	0.385**	0.375**	0.375**	0.375**	0.373**	0.373**	0.336**
		Klebsiella_pneumoniae	0.337**	0.483**	0.447**	0.561**	-0.119	0.551**	0.592**	0.629**	0.551**	0.627**	0.627**	0.627**	0.471**	0.471**	0.471**	0.781**	0.501**	0.238*
		Lachnospiraceae_bacterium_8_1_57FAA	-0.135862	-0.262*	-0.273*	-0.247*	-0.0939886	-0.172793	-0.270*	-0.294**	-0.240*	-0.297**	-0.297**	-0.297**	-0.178346	-0.178346	-0.178346	-0.309**	-0.275*	-0.294**
		Lactobacillus_mucosae	0.0340353	-0.093446	-0.0313076	0.0383273	-0.105718	-0.0236864	0.0411138	0.0281819	0.0177908	0.0480163	0.0480163	0.0480163	-0.0080828	-0.0080828	-0.0080828	0.106651	0.0205999	0.0796028
		Leuconostoc_lactis	0.21491	0.169495	0.10695	0.238*	0.0962221	0.157293	0.207031	0.206849	0.195225	0.214898	0.214898	0.214898	0.166041	0.166041	0.166041	0.286**	0.213427	-0.0106013
		Megasphaera_elsdenii	-0.037886	0.113483	-0.0622342	0.00972723	-0.0388095	-0.00254714	0.0799201	0.0647683	0.0610743	0.0603364	0.0603364	0.0603364	-0.0179105	-0.0179105	-0.0179105	0.0540225	0.0986669	-0.0596269
		Pantoea_unclassified	0.488**	0.529**	0.628**	0.673**	0.0149755	0.725**	0.711**	0.774**	0.701**	0.764**	0.764**	0.764**	0.649**	0.649**	0.649**	0.701**	0.718**	0.355**
		Parabacteroides_unclassified	-0.0802692	0.132296	0.0924572	0.105351	0.0937534	0.155139	0.116804	0.102021	0.0924387	0.10507	0.10507	0.10507	0.0909769	0.0909769	0.0909769	0.185402	0.164003	0.0173526
		Prevotella_copri	-0.0176263	-0.0987012	-0.324**	-0.218*	0.0381966	-0.232*	-0.243*	-0.208421	-0.194047	-0.201148	-0.201148	-0.201148	-0.185184	-0.185184	-0.185184	-0.217*	-0.139598	-0.411**
		Pseudoflavonifractor_capillosus	0.163359	-0.160889	0.154621	0.141982	-0.208732	-0.0044776	0.07296	0.0303497	-0.019009	0.0202956	0.0202956	0.0202956	-0.000967754	-0.000967754	-0.000967754	-0.0339148	-0.0164244	0.237*
		Rhodopirellula_unclassified	-0.0525416	-0.0889975	-0.0134124	-0.0418408	-0.063477	-0.0255711	-0.0303959	-0.015251	-0.0417556	-0.00828448	-0.00828448	-0.00828448	0.0133544	0.0133544	0.0133544	-0.135898	-0.00676524	0.0337059
		Ruminococcus_sp_JC304	0.150664	-0.135943	-0.0390976	-0.225*	0.0594449	-0.1583	-0.127996	-0.180327	-0.17843	-0.160551	-0.160551	-0.160551	-0.140382	-0.140382	-0.140382	-0.156155	-0.185762	-0.182553
		Spiribacter_unclassified	0.126214	0.0394114	0.00356754	0.101819	-0.0459451	0.0631554	0.0335333	0.0676218	0.07485	0.0541645	0.0541645	0.0541645	0.0704363	0.0704363	0.0704363	0.116004	0.0843525	0.0751834
		Streptococcus_anginosus	0.148686	-0.00112007	0.118254	0.0382483	0.129767	0.115825	0.103969	0.0502792	0.0786973	0.0949585	0.0949585	0.0949585	0.144566	0.144566	0.144566	0.0363403	0.0303246	0.0813435
		Turicibacter_sanguinis	0.152687	0.00392292	0.0526474	0.178921	0.0218416	0.142419	0.188433	0.1375	0.117836	0.163552	0.163552	0.163552	0.100865	0.100865	0.100865	0.0477192	0.0936523	0.162756
		Turicibacter_unclassified	0.0901109	-0.000461701	-0.00747089	0.137999	-0.0520495	0.0718059	0.202408	0.109774	0.0626562	0.117818	0.117818	0.117818	0.0383998	0.0383998	0.0383998	0.0155059	0.0921569	0.139486

## Sheet: Table S7
Cohen‘s d	Clinical characteristics	Effect size		Species	Enrich.CAS VS Healthy.	EffectSize		Pathway	Enrich	EffectSize
	Age	0.44		Abiotrophia_defectiva	CAS	0.260787		AEROBACTINSYN-PWY:_aerobactin_biosynthesis	case	0.217693
	Gender	0.21		Acidaminococcus_intestini	CAS	0.234384		ARG+POLYAMINE-SYN:_superpathway_of_arginine_and_polyamine_biosynthesis	case	0.193783
	WC	0.9		Bacteroides_coprophilus	CAS	0.25263		ARGDEG-PWY:_superpathway_of_L-arginine,_putrescine,_and_4-aminobutanoate_degradation	case	0.313364
	BMI	1.18		Bacteroides_eggerthii	CAS	0.234925		ARGSYNBSUB-PWY:_L-arginine_biosynthesis_II_(acetyl_cycle)	case	0.280378
	DBP	0.63		Bifidobacterium_bifidum	CAS	0.314123		ARGSYN-PWY:_L-arginine_biosynthesis_I_(via_L-ornithine)	case	0.291994
	SBP	0.9		Coprobacter_fastidiosus	CAS	0.189735		ASPASN-PWY:_superpathway_of_L-aspartate_and_L-asparagine_biosynthesis	case	0.199063
	FBG	0.94		Escherichia_coli	CAS	0.25609		AST-PWY:_L-arginine_degradation_II_(AST_pathway)	case	0.283632
	HbA1c	0.81		Gemella_haemolysans	CAS	0.212452		CATECHOL-ORTHO-CLEAVAGE-PWY:_catechol_degradation_to_&beta;-ketoadipate	case	0.225563
	TC	0.6		Halomonas_unclassified	CAS	0.217701		COLANSYN-PWY:_colanic_acid_building_blocks_biosynthesis	case	0.194839
	TG	0.46		Klebsiella_pneumoniae	CAS	0.226313		ECASYN-PWY:_enterobacterial_common_antigen_biosynthesis	case	0.280506
	HDL	0.59		Lactobacillus_mucosae	CAS	0.213091		ENTBACSYN-PWY:_enterobactin_biosynthesis	case	0.303221
	LDL	0.82		Leuconostoc_lactis	CAS	0.196992		FAO-PWY:_fatty_acid_&beta;-oxidation_I	case	0.24764
	SUA	0.85		Megasphaera_elsdenii	CAS	0.215037		FERMENTATION-PWY:_mixed_acid_fermentation	case	0.183222
	RBC	0.26		Pantoea_unclassified	CAS	0.235968		FOLSYN-PWY:_superpathway_of_tetrahydrofolate_biosynthesis_and_salvage	case	0.29833
	WBC	0.58		Pseudoflavonifractor_capillosus	CAS	0.201812		FUC-RHAMCAT-PWY:_superpathway_of_fucose_and_rhamnose_degradation	case	0.288827
	PLT	0.05		Rhodopirellula_unclassified	CAS	0.288571		FUCCAT-PWY:_fucose_degradation	case	0.355356
	NEUT	0.51		Ruminococcus_sp_JC304	CAS	0.203736		GALACTARDEG-PWY:_D-galactarate_degradation_I	case	0.268843
	Lymph	0.46		Spiribacter_unclassified	CAS	0.267804		GLUCARDEG-PWY:_D-glucarate_degradation_I	case	0.285184
	NLR	0.14		Streptococcus_anginosus	CAS	0.186335		GLUCARGALACTSUPER-PWY:_superpathway_of_D-glucarate_and_D-galactarate_degradation	case	0.268843
				Turicibacter_sanguinis	CAS	0.205307		GLUCOSE1PMETAB-PWY:_glucose_and_glucose-1-phosphate_degradation	case	0.219129
				Turicibacter_unclassified	CAS	0.255947		GLUDEG-I-PWY:_GABA_shunt	case	0.26351
				Actinomyces_massiliensis	Healthy	0.217517		GLUTORN-PWY:_L-ornithine_biosynthesis	case	0.274041
				Alloprevotella_unclassified	Healthy	0.271284		GLYCOL-GLYOXDEG-PWY:_superpathway_of_glycol_metabolism_and_degradation	case	0.249916
				Bacteroides_sp_3_1_19	Healthy	0.223288		GLYCOLYSIS-TCA-GLYOX-BYPASS:_superpathway_of_glycolysis,_pyruvate_dehydrogenase,_TCA,_and_glyoxylate_bypass	case	0.233925
				Candidatus_Phytoplasma_unclassified	Healthy	0.210114		GLYOXYLATE-BYPASS:_glyoxylate_cycle	case	0.249766
				Candidatus_Zinderia_insecticola	Healthy	0.198851		HCAMHPDEG-PWY:_3-phenylpropanoate_and_3-(3-hydroxyphenyl)propanoate_degradation_to_2-oxopent-4-enoate	case	0.32171
				Clostridium_scindens	Healthy	0.190182		KDO-NAGLIPASYN-PWY:_superpathway_of_(Kdo)2-lipid_A_biosynthesis	case	0.292083
				Haemophilus_parainfluenzae	Healthy	0.231934		KETOGLUCONMET-PWY:_ketogluconate_metabolism	case	0.210743
				Lachnospiraceae_bacterium_8_1_57FAA	Healthy	0.199293		LPSSYN-PWY:_superpathway_of_lipopolysaccharide_biosynthesis	case	0.191198
				Parabacteroides_unclassified	Healthy	0.19691		METHGLYUT-PWY:_superpathway_of_methylglyoxal_degradation	case	0.183222
				Prevotella_copri	Healthy	0.220527		MET-SAM-PWY:_superpathway_of_S-adenosyl-L-methionine_biosynthesis	case	0.284788
								NAD-BIOSYNTHESIS-II:_NAD_salvage_pathway_II	case	0.257145
								NAGLIPASYN-PWY:_lipid_IVA_biosynthesis	case	0.205399
								ORNARGDEG-PWY:_superpathway_of_L-arginine_and_L-ornithine_degradation	case	0.313364
								ORNDEG-PWY:_superpathway_of_ornithine_degradation	case	0.262946
								P105-PWY:_TCA_cycle_IV_(2-oxoglutarate_decarboxylase)	case	0.240321
								P161-PWY:_acetylene_degradation	case	0.209623
								P4-PWY:_superpathway_of_L-lysine,_L-threonine_and_L-methionine_biosynthesis_I	case	0.218071
								P441-PWY:_superpathway_of_N-acetylneuraminate_degradation	case	0.194839
								PENTOSE-P-PWY:_pentose_phosphate_pathway	case	0.236024
								POLYISOPRENSYN-PWY:_polyisoprenoid_biosynthesis_(E._coli)	case	0.257159
								PROTOCATECHUATE-ORTHO-CLEAVAGE-PWY:_protocatechuate_degradation_II_(ortho-cleavage_pathway)	case	0.265863
								PWY-2723:_trehalose_degradation_V	case	0.268284
								PWY-3841:_folate_transformations_II	case	0.192727
								PWY-4041:_&gamma;-glutamyl_cycle	case	0.273
								PWY-4702:_phytate_degradation_I	case	0.285745
								PWY-5022:_4-aminobutanoate_degradation_V	case	0.254093
								PWY-5083:_NAD/NADH_phosphorylation_and_dephosphorylation	case	0.202232
								PWY-5121:_superpathway_of_geranylgeranyl_diphosphate_biosynthesis_II_(via_MEP)	case	0.194839
								PWY-5136:_fatty_acid_&beta;-oxidation_II_(peroxisome)	case	0.233912
								PWY-5138:_unsaturated,_even_numbered_fatty_acid_&beta;-oxidation	case	0.26636
								PWY-5154:_L-arginine_biosynthesis_III_(via_N-acetyl-L-citrulline)	case	0.252921
								PWY-5173:_superpathway_of_acetyl-CoA_biosynthesis	case	0.250294
								PWY-5189:_tetrapyrrole_biosynthesis_II_(from_glycine)	case	0.234968
								PWY-5347:_superpathway_of_L-methionine_biosynthesis_(transsulfuration)	case	0.193783
								PWY-5367:_petroselinate_biosynthesis	case	0.202253
								PWY-5384:_sucrose_degradation_IV_(sucrose_phosphorylase)	case	0.228632
								PWY-5415:_catechol_degradation_I_(meta-cleavage_pathway)	case	0.222631
								PWY-5417:_catechol_degradation_III_(ortho-cleavage_pathway)	case	0.1874
								PWY-5431:_aromatic_compounds_degradation_via_&beta;-ketoadipate	case	0.1874
								PWY-5505:_L-glutamate_and_L-glutamine_biosynthesis	case	0.200141
								PWY-561:_superpathway_of_glyoxylate_cycle_and_fatty_acid_degradation	case	0.263561
								PWY-5656:_mannosylglycerate_biosynthesis_I	case	0.224758
								PWY-5667:_CDP-diacylglycerol_biosynthesis_I	case	0.217015
								PWY-5695:_urate_biosynthesis/inosine_5'-phosphate_degradation	case	0.219127
								PWY-5705:_allantoin_degradation_to_glyoxylate_III	case	0.252029
								PWY-5723:_Rubisco_shunt	case	0.267228
								PWY-5747:_2-methylcitrate_cycle_II	case	0.187292
								PWY-5791:_1,4-dihydroxy-2-naphthoate_biosynthesis_II_(plants)	case	0.190619
								PWY-5837:_1,4-dihydroxy-2-naphthoate_biosynthesis_I	case	0.190619
								PWY-5838:_superpathway_of_menaquinol-8_biosynthesis_I	case	0.279352
								PWY-5840:_superpathway_of_menaquinol-7_biosynthesis	case	0.182176
								PWY-5845:_superpathway_of_menaquinol-9_biosynthesis	case	0.267828
								PWY-5850:_superpathway_of_menaquinol-6_biosynthesis_I	case	0.267828
								PWY-5855:_ubiquinol-7_biosynthesis_(prokaryotic)	case	0.303627
								PWY-5856:_ubiquinol-9_biosynthesis_(prokaryotic)	case	0.303627
								PWY-5857:_ubiquinol-10_biosynthesis_(prokaryotic)	case	0.303627
								PWY-5860:_superpathway_of_demethylmenaquinol-6_biosynthesis_I	case	0.268884
								PWY-5861:_superpathway_of_demethylmenaquinol-8_biosynthesis	case	0.275127
								PWY-5862:_superpathway_of_demethylmenaquinol-9_biosynthesis	case	0.268884
								PWY-5863:_superpathway_of_phylloquinol_biosynthesis	case	0.210684
								PWY-5896:_superpathway_of_menaquinol-10_biosynthesis	case	0.267828
								PWY-5897:_superpathway_of_menaquinol-11_biosynthesis	case	0.195899
								PWY-5898:_superpathway_of_menaquinol-12_biosynthesis	case	0.195899
								PWY-5899:_superpathway_of_menaquinol-13_biosynthesis	case	0.195899
								PWY-5918:_superpathay_of_heme_biosynthesis_from_glutamate	case	0.203287
								PWY-5989:_stearate_biosynthesis_II_(bacteria_and_plants)	case	0.240248
								PWY-6185:_4-methylcatechol_degradation_(ortho_cleavage)	case	0.192401
								PWY-6318:_L-phenylalanine_degradation_IV_(mammalian,_via_side_chain)	case	0.206792
								PWY-6353:_purine_nucleotides_degradation_II_(aerobic)	case	0.276153
								PWY-6612:_superpathway_of_tetrahydrofolate_biosynthesis	case	0.290938
								PWY-6628:_superpathway_of_L-phenylalanine_biosynthesis	case	0.252926
								PWY-6629:_superpathway_of_L-tryptophan_biosynthesis	case	0.322767
								PWY-6630:_superpathway_of_L-tyrosine_biosynthesis	case	0.284617
								PWY-6690:_cinnamate_and_3-hydroxycinnamate_degradation_to_2-oxopent-4-enoate	case	0.32171
								PWY-6708:_ubiquinol-8_biosynthesis_(prokaryotic)	case	0.303627
								PWY-6803:_phosphatidylcholine_acyl_editing	case	0.257262
								PWY-6823:_molybdenum_cofactor_biosynthesis	case	0.29437
								PWY-6859:_all-trans-farnesol_biosynthesis	case	0.239218
								PWY-6891:_thiazole_biosynthesis_II_(Bacillus)	case	0.273015
								PWY-6892:_thiazole_biosynthesis_I_(E._coli)	case	0.275112
								PWY-6895:_superpathway_of_thiamin_diphosphate_biosynthesis_II	case	0.273015
								PWY-6969:_TCA_cycle_V_(2-oxoglutarate:ferredoxin_oxidoreductase)	case	0.194839
								PWY-7013:_L-1,2-propanediol_degradation	case	0.208498
								PWY-7204:_pyridoxal_5'-phosphate_salvage_II_(plants)	case	0.26879
								PWY-7254:_TCA_cycle_VII_(acetate-producers)	case	0.238137
								PWY-7269:_NAD/NADP-NADH/NADPH_mitochondrial_interconversion_(yeast)	case	0.293082
								PWY-7315:_dTDP-N-acetylthomosamine_biosynthesis	case	0.261397
								PWY-7323:_superpathway_of_GDP-mannose-derived_O-antigen_building_blocks_biosynthesis	case	0.187446
								PWY-7392:_taxadiene_biosynthesis_(engineered)	case	0.208631
								PWY-7400:_L-arginine_biosynthesis_IV_(archaebacteria)	case	0.279322
								PWY-7409:_phospholipid_remodeling_(phosphatidylethanolamine,_yeast)	case	0.287058
								PWY-7446:_sulfoglycolysis	case	0.247225
								PWY-7539:_6-hydroxymethyl-dihydropterin_diphosphate_biosynthesis_III_(Chlamydia)	case	0.198007
								PWY0-1061:_superpathway_of_L-alanine_biosynthesis	case	0.226521
								PWY0-1241:_ADP-L-glycero-&beta;-D-manno-heptose_biosynthesis	case	0.192728
								PWY0-1261:_anhydromuropeptides_recycling	case	0.219127
								PWY0-1277:_3-phenylpropanoate_and_3-(3-hydroxyphenyl)propanoate_degradation	case	0.321773
								PWY0-1297:_superpathway_of_purine_deoxyribonucleosides_degradation	case	0.236024
								PWY0-1319:_CDP-diacylglycerol_biosynthesis_II	case	0.217015
								PWY0-1338:_polymyxin_resistance	case	0.303221
								PWY0-1415:_superpathway_of_heme_biosynthesis_from_uroporphyrinogen-III	case	0.230756
								PWY0-1479:_tRNA_processing	case	0.211926
								PWY0-1533:_methylphosphonate_degradation_I	case	0.299477
								PWY0-166:_superpathway_of_pyrimidine_deoxyribonucleotides_de_novo_biosynthesis_(E._coli)	case	0.194839
								PWY0-321:_phenylacetate_degradation_I_(aerobic)	case	0.233251
								PWY0-42:_2-methylcitrate_cycle_I	case	0.18512
								PWY0-781:_aspartate_superpathway	case	0.187446
								PWY66-409:_superpathway_of_purine_nucleotide_salvage	case	0.240248
								PYRIDNUCSAL-PWY:_NAD_salvage_pathway_I	case	0.239192
								REDCITCYC:_TCA_cycle_VIII_(helicobacter)	case	0.198008
								RIBOSYN2-PWY:_flavin_biosynthesis_I_(bacteria_and_plants)	case	0.256089
								SALVADEHYPOX-PWY:_adenosine_nucleotides_degradation_II	case	0.285658
								SO4ASSIM-PWY:_sulfate_reduction_I_(assimilatory)	case	0.192727
								SULFATE-CYS-PWY:_superpathway_of_sulfate_assimilation_and_cysteine_biosynthesis	case	0.240248
								TCA:_TCA_cycle_I_(prokaryotic)	case	0.198007
								TCA-GLYOX-BYPASS:_superpathway_of_glyoxylate_bypass_and_TCA	case	0.256103
								THISYN-PWY:_superpathway_of_thiamin_diphosphate_biosynthesis_I	case	0.278281
								THRESYN-PWY:_superpathway_of_L-threonine_biosynthesis	case	0.188502
								UBISYN-PWY:_superpathway_of_ubiquinol-8_biosynthesis_(prokaryotic)	case	0.304724
								UDPNAGSYN-PWY:_UDP-N-acetyl-D-glucosamine_biosynthesis_I	case	0.18639
								3-HYDROXYPHENYLACETATE-DEGRADATION-PWY:_4-hydroxyphenylacetate_degradation	case	0.356242
								P185-PWY:_formaldehyde_assimilation_III_(dihydroxyacetone_cycle)	control	0.237085
